# Supplementary material for: Dynamic trajectory index method based on large-scale real-time trajectory data
Source: PeerJ Comput Sci. 2025 Apr 7;11:e2785. doi: 10.7717/peerj-cs.2785 (PMC12190244; doi:10.7717/peerj-cs.2785)
Supplement: Supplemental Information 1 [file peerj-cs-11-2785-s001.zip]

Archive with 41 entries (39 files):
- indexing/
- indexing/BPTPartitioner.java
- indexing/BTRPartitioner.java
- indexing/GlobalIndex.java
- indexing/GlobalIndex1D.java
- indexing/GridPartitioner.java
- indexing/HilbertCurvePartitioner.java
- indexing/Indexer.java
- indexing/Indexer2.java
- indexing/Indexer3.java
- indexing/IndexOutputFormat.java
- indexing/IndexOutputFormat1D.java
- indexing/KdTreePartitioner.java
- indexing/LocalIndexer.java
- indexing/Partition.java
- indexing/Partition1D.java
- indexing/Partitioner.java
- indexing/QuadTreePartitioner.java
- indexing/RTree.java
- indexing/RTreeLocalIndexer.java
- indexing/STRPartitioner.java
- indexing/ZCurvePartitioner.java
- operation/
- operation/CombineBlockFilter.java
- operation/DefaultBlockFilter.java
- operation/FileMBR.java
- operation/FileMBR1D.java
- operation/FileSplitUtil.java
- operation/Head.java
- operation/LocalSampler.java
- operation/RangeFilter.java
- operation/RangeQuery.java
- operation/RangeQuery1D.java
- operation/Sampler.java
- operation/Sampler1D.java
- operation/ShapeArrayRecordReader.java
- operation/ShapeIterRecordReader.java
- operation/ShapeIterRecordReader1D.java
- operation/SpatialRecordReader1D.java
- operation/STRangeQuery.java
- operation/Tail.java
