# Supplementary material for: Dynamic trajectory index method based on large-scale real-time trajectory data
Source: PeerJ Comput Sci. 2025 Apr 7;11:e2785. doi: 10.7717/peerj-cs.2785 (PMC12190244; doi:10.7717/peerj-cs.2785)
Supplement: Supplemental Information 1 [file peerj-cs-11-2785-s001.zip › indexing/LocalIndexer.java]

package com.dlmu.wisdomST.indexing;

import com.dlmu.wisdomST.core.Shape;
import com.dlmu.wisdomST.core.Shape1D;
import java.io.File;
import java.io.IOException;
import org.apache.hadoop.conf.Configuration;
import org.apache.hadoop.fs.Path;

public interface LocalIndexer {
  public static final String LocalIndexerClass = "LocalIndexer.ClassName";
  
  void setup(Configuration paramConfiguration) throws IOException, InterruptedException;
  
  String getExtension();
  
  void buildLocalIndex(File paramFile, Path paramPath, Shape paramShape) throws IOException, InterruptedException;
  
  void buildLocalIndex(File paramFile, Path paramPath, Shape1D paramShape1D) throws IOException, InterruptedException;
}


/* Location:              E:\大连公交集团-项目文档\公交项目相关文档\田\wisdomST-0.0.1.jar!\com\dlmu\wisdomST\indexing\LocalIndexer.class
 * Java compiler version: 6 (50.0)
 * JD-Core Version:       1.1.3
 */
