# Supplementary material for: Dynamic trajectory index method based on large-scale real-time trajectory data
Source: PeerJ Comput Sci. 2025 Apr 7;11:e2785. doi: 10.7717/peerj-cs.2785 (PMC12190244; doi:10.7717/peerj-cs.2785)
Supplement: Supplemental Information 1 [file peerj-cs-11-2785-s001.zip › operation/DefaultBlockFilter.java]

package com.dlmu.wisdomST.operation;

import com.dlmu.wisdomST.core.ResultCollector;
import com.dlmu.wisdomST.core.ResultCollector2;
import com.dlmu.wisdomST.indexing.GlobalIndex;
import com.dlmu.wisdomST.indexing.GlobalIndex1D;
import com.dlmu.wisdomST.indexing.Partition;
import com.dlmu.wisdomST.indexing.Partition1D;
import com.dlmu.wisdomST.mapreduce.BlockFilter;
import org.apache.hadoop.conf.Configuration;

public class DefaultBlockFilter implements BlockFilter {
  public void configure(Configuration conf) {}
  
  public void selectCells(GlobalIndex<Partition> gIndex, ResultCollector<Partition> output) {}
  
  public void selectCellPairs(GlobalIndex<Partition> gIndex1, GlobalIndex<Partition> gIndex2, ResultCollector2<Partition, Partition> output) {}
  
  public void selectCellPairs(GlobalIndex1D<Partition1D> gIndex1, GlobalIndex1D<Partition1D> gIndex2, ResultCollector2<Partition1D, Partition1D> output) {}
  
  public void selectCells(GlobalIndex1D<Partition1D> gIndex, ResultCollector<Partition1D> output) {}
}


/* Location:              E:\大连公交集团-项目文档\公交项目相关文档\田\wisdomST-0.0.1.jar!\com\dlmu\wisdomST\operation\DefaultBlockFilter.class
 * Java compiler version: 6 (50.0)
 * JD-Core Version:       1.1.3
 */
