# Supplementary material for: Dynamic trajectory index method based on large-scale real-time trajectory data
Source: PeerJ Comput Sci. 2025 Apr 7;11:e2785. doi: 10.7717/peerj-cs.2785 (PMC12190244; doi:10.7717/peerj-cs.2785)
Supplement: Supplemental Information 2 [file peerj-cs-11-2785-s002.csv]

id	time	lat	line_id	lon
z549n1i81g8w8Y5193Rj7M6540HKNa	2:51:09	22.61297905	15q6Z7j64wM8884Umav0dR99j59243	113.8581689
z549p6t190veR7wBs24OUC63g6wq83	2:51:11	22.53952919	whI7NgljfxQ7180c3h7C26T7Mnu1hQ	113.9437787
Z549s560s27kQVnJqM56luu8FwB312	3:23:32	22.66195848	4B52cPiKB2q21Ak874c3W3EUL19plY	114.2197787
Z549v2wMhr43W1wLNUAc60F1E3C19Q	2:51:09	22.6390694	gqx101idct61KK01p7LU4IFUVD1430	113.9275881
Z549xbk209Qq707Tt77b4GeD924B6O	3:11:09	22.6115792	DS145UgQBA2v7z5b792xhd706562Mb	114.1625888
z549Y58eD235X9855g4377Ca9Es571	3:15:11	22.47245909	2Q7jcx7G1M1v5aVx7H1M3RpPo44B5B	113.9062183
Z54AF91829Ex796JWNY40GPIS26e11	3:11:08	22.60489864	2QgiDjeS65N6870c1Tc788y8v36Ho6	114.0439087
Z54B4Z54BSJ15U9Uqn1992NV8Vy6Kp	4:36:13	22.52151883	1Q0ZBl49v0In1zFrsc9QR97zH9EhQ9	113.9097691
z54BOILv8O8Y0iS77KENUjh858t2F2	2:49:17	22.6305991	3S779sI57R414QXXn004i50201z0i5	114.1013388
Z54Bt2Xmdmkz1G43T35aM7Fe57IZI7	3:46:05	22.56909853	MwstE092aooKCl7eiVTDiUp0OyQ1K8	114.0886289
Z54bT3P68h22B88Mx7661w848x0203	3:11:09	22.51487889	U91531Z025Q930T4E226g2279o3yV7	114.0661888
Z54c49S9A94851Z3rI50b3OYO1A0fx	4:51:25	22.58274878	07I3f4g4rPIqanR3r72uRV5Me55Oo7	113.9077582
Z54d0dWJ2769vxPE2w30XS9BP86g9y	3:32:13	22.63031846	G9y4yf0nc20fB5JM00Vec5t4p0fV5w	114.0977588
Z54D25877P41uY3EoGh753Jvxfaur2	3:15:11	22.55215872	xq6o4u1Z8yS1oE0Gl4m8wKE5xxIc7I	113.9453292
z54d8016T8k408y86d6V3d5dN4icOk	3:11:08	22.60772856	I094NQUE16R0B0k8lc53q8Ax0hWm94	114.3662279
z54dvCJHf4443nnN308yPkl62xp23a	2:45:57	22.68397869	D9eg1l674926i4Q82I180QO03I130G	114.1376778
Z54dVuIZ7Wli1W0178ew5WZC62X7oS	3:36:40	22.6719192	k8Uy8L4bd79zM466U3FI8wc2gyf00K	113.9117086
z54E43629cVb7R3hy7Ydg18Wn4t74f	2:46:44	22.58719854	G5V5oX24oTg6ZjMT0zX13fz133pFN1	114.0143483
Z54f401S925c9Hd5A955k39YN4615g	4:20:21	22.49174935	t1lyMdb814R688mW45gz7Y77089154	113.9172184
z54F4M6Cqv51y24CG8217Ta18w98I2	3:55:26	22.66858921	WkxY3K825vdFCd4NgVq4IrXr489141	113.8289885
z54f8645Ob06ynfgz19Fk0jHnS4g2J	3:03:08	22.7446681	g65Nivvh7m4k17v6363993039Cfo6q	114.3693881
z54Fosw159zl6402X9Dp1k6zJ968Vm	3:23:33	22.61284907	2Ug5j0By62fNlzvejR7403fAB6fQ2i	114.1370285
Z54ft7CX06T55BN78354iXte0KF5VZ	5:01:57	22.55964954	1g13iu8I6l8IYr488A733K2v58N5W7	113.862969
z54FUE2M235021pUmDNv011cZ2zw0J	2:59:39	22.51570868	02LS4D62615ti0sCCkf91YHL6h9f91	113.9397183
z54g4348Ws9I656mh4c3427KB21jzx	4:20:21	22.58415912	5687j390zG83gL2566L7S7UH9OQFz8	113.9096382
Z54Gjd7644916qbG0491wM4N17Xt65	2:46:45	22.60204862	XF123CBAe82405Fpte14dj55I1x3h9	114.045748
Z54gW35dhH8h85Z25mXS6I49B66W76	3:41:16	22.76076775	2vB3p2aQX434X7R8E73Q04QUDjH1ZY	114.4131974
Z54H225TM47UA6165cYu3yZgZNv617	5:12:31	22.53982856	G7Q7Md1C4ve8z244K2v89879926MPK	113.9502283
z54H580235C9Ip2j5083n7xL20eRJR	4:36:13	22.56111916	127812Z7x37T0sF5rqZ463c3v48s44	113.9683285
z54h7XT9zx08Tj65Wps5548905p98g	4:51:22	22.74478843	Ff6A8y3559009N5wf96s0vkL0E3X7T	113.9519286
z54I3d1642y755830I69011700909Z	3:15:11	22.54847897	k04M1M1a87Q7530476KrPR64BE747y	114.0769885
z54i6ASnXM7V4JN80B67368QCPU3K4	5:07:20	22.52375901	94PWb222qBR10lhF683692Zae4Q31i	113.934539
Z54i8bcC32sHaRa8LZI51i6E011EV7	5:17:47	22.7061682	733JES3tNC5T36o739e3r1rO582M64	114.3176777
z54j0WOBE9t33vXwjk861882cP28j8	3:41:15	22.55191925	3ZiMp4yMrvKD873v6H57510W9PF3U3	113.9393083
Z54J0Y9gZ1anel62464hXs4G9f304H	3:19:19	22.63674924	I61w99HqVK25Xt513Y9vfkP3CsB412	114.0372286
z54j14G9Tr168T5780hl1g3Av3v933	3:36:41	22.56629899	Y6m42yQ7J5923d1qJ80Qc99Zq0f12l	114.0704592
z54j2IQ36Vr2AH7A1Uj977HIzi871l	2:53:14	22.59576834	2FA23rl3MprZ27X5O57Q41H961o1rx	114.5042984
z54j2sG1n39XG1r80uOWhlIy36w3wK	2:51:09	22.58808913	7GEE00L0B4W3J1bS4IFM3N7SH8Xz2x	114.2722685
Z54j9q5xjgB65bS7cxFXRfdxmq011t	3:07:19	22.73550863	4t5aSqs7857Sv4HVOCOU3j160c3v8C	113.8455382
Z54K1n61UbJi046G345D5MUnm6W9pp	4:20:21	22.62216895	s3667gO186V4EQ9u163673N01073W8	114.0479382
Z54k7Ae4PVDFE63qw1yT9egs1j52M2	3:55:27	22.75406796	116692xYGnf7g16RsJp03U7JM334tP	114.2708479
z54KJC1Aq2j2k7xq5FX5mva4742354	3:07:19	22.74020837	wAdg69n55t9l2cC7841T428kj0GT91	113.8464481
z54L5569E7hLG59Xar3Z4ZZ63SB4zA	2:56:09	22.59510885	220Yp824600Cp1pt1ift05O1Y6FXL0	114.0310585
z54l9Doo5AuO68fRL4x2R59AKcX871	3:27:50	22.54048894	636t11G74K01DE50C2S4hlMtyb0338	113.9591786
z54la31gt3SU43Dvm2wo292xm36f69	3:36:40	22.54974958	VH48ar7779HS766CNtOKlN8752s5b5	113.945359
z54lJd1t15eMQ308Ut84Ig7997w87V	5:12:31	22.56500843	409wab51W4n678h8zd34r89e94darD	114.1206689
Z54Lm955HQ0f456YM72420G7X4TMf0	4:25:37	22.63063917	aw04q77xH25897Mu8y87SjA5H2z0gd	113.8494382
z54LS0411qLTr9971Xs1z2T0HoMEB7	4:41:14	22.70813792	9J2Cz3e5xZ3Xqi6WL8e0797062PS06	114.3579074
Z54lUHJ8J110tLZlgvr97A3967i2n5	4:09:56	22.62210826	1Z3aGWG4Sj3b8846u0y346OO134144	114.0480784
z54lWiVXZg5O4020fw9F20H38FUF59	5:12:31	22.54010965	G7Q7Md1C4ve8z244K2v89879926MPK	113.9538493
Z54lZ31587ar5E34SH96EN4h3g86r0	4:09:58	22.53721975	5v6Ss3aq08585Yz4x22P2133799533	114.0309786
Z54m02oe9Z66p4789b21u8c9tU4bf3	3:11:09	22.72429856	3iK593KjvUZfNJ4D80116oYb6668fy	114.0130679
Z54M501CbQc6398M2q40qd57n67yNZ	4:15:14	22.69651816	G6Q8d5Otg7697s49hY927089otS22e	114.1083576
z54M9OGQJRHMtDkEOeE23a4rt4y46F	2:56:09	22.62794869	HD6r555Om5075q4iSPEp7k8P3n5OOu	114.1025789
z54na59W9653cn85X92tL5647UV5c0	4:41:15	22.58081945	gtyr22d4G410V8P0YqNOO4C4g1dR64	113.9562485
Z54nRWvaOm4475j41g22tqQLGRB2Hw	3:50:45	22.65146882	5f473f14V4OP79E746D5A5hs465466	114.1266379
Z54nX127ohw3Lqj5A5YKO061D63629	4:20:22	22.68088833	YmCmwY4q0I342WjFLotrq656MnM5mq	114.0154781
Z54oDO12UQgI2F5z30zLiIru40k493	3:46:05	22.68810914	eE3cGKsZ9zHF4I31qL3f86cNKON43b	113.9932187
Z54oj8Br2k293I1qrZ12PA313s0d33	2:46:45	22.52205898	354530AFwcC3WF8I63B54x236n4b3E	113.9981283
z54OVr1nm3p0x1hN4opT76e36wRWP0	2:59:38	22.60935916	y587k1e18Hn079V58g615086g414cU	114.0240283
z54oyzl1vt4rpXO16G082EF895s6uC	4:15:14	22.68756837	I8I9563KU68OP7X80xYOT0G90iiZWQ	114.2144683
Z54p7LC93XLr29817Ae4jWI3azr61S	3:27:51	22.68389876	aV7enL93u163kq4U872W3i34l3pF0P	114.1492684
z54Q7OcDq22l3R0ek11h4S04Q56rh9	2:53:14	22.71427868	hrEKn94uN5472865y949U2z0ws759j	114.3726583
z54QeryW6Yv5xs747h33e2i5ys9727	3:19:19	22.57117936	1927y176J8oO2Ub91g26Mh52SA7QR8	113.8619082
z54qM8qFEnN86eQU8LV443q7uU7cu7	3:23:33	22.55246895	dEr59GKDX39463uJQ1En5N47W1aY7b	113.9530289
Z54R1s34LqN7Zeg56KR3555hQUrc0E	3:32:11	22.58084874	yti7OJQP2v80799p64y7658i4U06L2	113.9587084
Z54r57y7aI90AA5816229690sNamy9	4:09:56	22.53176939	73x49411N22476AZs1GFn48NfQ47hb	114.0014192
z54R74cp6X0f1B9p35GJK0j2RY652x	4:20:22	22.53323918	x6v82Cj17ZdW8110W4Om0abZ7364uY	114.0772086
Z54r7LB25Z9rsW5P2XD9BUl06K8795	3:55:26	22.604369	9CZ242213rD55BvJLLV82Jhi7IcMEU	114.0346781
Z54R82yo666f5n77Bl44os94881p2s	4:00:13	22.62932848	0g6AUuRQtAdPrc190D1a898A1985l4	114.1388687
Z54rl8413d6C2O2aJWg749378x8532	4:25:38	22.65938914	1z948JbcEP1688106Gn7hX0RI81S6g	114.0642882
z54S7158F8388317y032413niARd21	3:36:40	22.55848891	39XMUb6V2m117y0UH6HH1nTh5708w0	113.891799
Z54s7AZZx81o1b53G2Dvf72j4C39ou	4:20:21	22.70663799	4eHCiooKO0i6qVs6062cfl802J8HJg	114.2040073
Z54t3e68BX9k86g2GOyM3R0g1806X4	2:46:45	22.76481904	9D1IpE1415A7c382aK35z83omS8z2w	113.8855585
Z54tT5O1660z26SpmtbWEk7116F6R3	3:27:51	22.70371842	cnaWG2a459xq0g4uRrCb75970z365s	114.1330575
Z54u258V342IWId1tQ74Na8mTv9R33	2:45:41	22.52848918	3oF4Ft6x9Cu30T07F655m6LTC5wU62	114.073409
Z54u8aV05dUr65145n9T1XoYl9X76B	2:53:14	22.54011936	592D39E48Q9o69T8036880050r6YW8	113.9658484
z54u9p390121z8En86Kq3356g89i3P	3:36:40	22.67376868	224zaQ7aX1997M10Ij315r5I7qunG6	114.2387685
z54Ud160dTS2i1vPfV5xig5vV60242	3:19:22	22.72201851	4I3I84wb5022415593h6Q78EYyA7u4	114.2524479
Z54uMV77c7m4u445GohK6E7N5BEPj6	3:50:46	22.57304945	5Z26n5J4hTK40222j756n0t335DV3A	113.9306891
z54UNbZgPGEX74WYg450V0mkB8F9Fr	4:36:14	22.56848984	l6V607F8aR1U50v68lu8el19300ou0	113.9546984
Z54uu898H8pz0s6PLJa7403GL51AE3	4:25:37	22.67505853	8nX7Z2Q86t608n2uLX0b2GA10I9077	114.208808
Z54v1S145J4h60i5700k9655Md5l53	2:53:14	22.662388	K480N38i71Ww0e32O986WgzH556fql	114.2053582
Z54V28u028X2E498Q715r32RSebK36	2:59:38	22.71359817	8xV15lE6wC1nR8B7B37AV337W63o8x	114.0508881
Z54V378tg131y2z1jo9OM3W6A8ryL8	4:15:14	22.69497867	378PV17Fx4G8BvL054Q12wH9201z93	114.1143779
Z54v3ok5s1L35rasqXB4V18b30pqBH	4:51:22	22.75350899	w0siRS3197Fd61k83EJ23W204zHK2L	113.9067787
z54V74dI7p65p80344Lu1iHRITJll0	2:59:38	22.54846929	s30Kj53x23O67BJK3U0u6Fj9mU9h77	114.0580983
z54v7k39Y590L57M10u9h4Y5e4BecS	5:07:20	22.75929932	h74617ss05V16Xtz60y6912cu370a1	113.9510783
z54v7ScjzaK7MuqMM173Tr2B7880CV	4:00:13	22.55741873	t57H8h5695OA9r0U6a27tUbf5nOx8c	113.9340589
z54v9dc2d5w775L5Z022Gz6hSX8c2g	2:51:10	22.65715939	xnj31IzqIop415i565P789gBB80518	114.0298178
z54WQ5S9Dm337tex2g8p6lfK11W46O	4:30:58	22.69203816	6s348zD7r0t3I47nnbl6229vNAk04e	114.3835579
Z54X38qthtO539E1b9t19Z91UV29Y4	5:17:47	22.67372846	FEH99sD9S69V8598y2K3R4PeW0sKX7	114.1404981
z54xw508A5XL9k9o5NSQ107y7zr6Ni	2:51:09	22.65957874	4SobYu58h7l00P5W8YfjQOB3SrG6j9	114.0032881
z54z076k41540v52KxO8u22GkZ9D35	5:17:47	22.727969	02Hq0E166Kb0KMF5i2S1tFVRPV91Gn	113.8377386
Z54Z5679m863v40385GJ2X1uq2TWwW	3:23:33	22.62618935	pj18Bg8q0231X483BXY7468MID4H2V	114.1046282
z54zbt396aHEXg45Qa4Z9912n9721A	2:53:14	22.55931924	VCt5357J696Oh70YOnr0cvzz33U50N	114.1798188
Z54zZ9dWc3qnlN9m500M4S90od7Y76	3:32:13	22.59922921	BuefLG11Pjy09pWvX90u60RXryE97h	113.9220787
Z550050520b894j717Tv1p93A3f0Qd	5:12:31	22.67411828	854b65b2247je2w53B2gHk59j2k85U	114.2249777
z5501g5b50p73C44CUb3K2ec4G26t3	3:36:41	22.61020907	dLY43G3WB62p2L07a01H5ODKC92j74	114.0978384
z55020fLM4WGZ54C5qQX9e577fa8oq	2:47:24	22.59779924	6X1N491YT0i6e41AT3d51piH50r1I0	114.2993883
Z5503Ck41Z2S27696DC8o48q0t1P66	4:09:56	22.70518821	4057n3O5e82Pt9DgP1JX2j770189H4	114.3253778
Z55055j5P1LdS79786S5w508gDA57Z	4:09:58	22.7358488	Rw3sLgIk1M0BV6O357lJ2cY35pW0ZI	113.8966381
Z550C5HPo0As124k6l6Xz50KCbZ0WY	4:20:22	22.54071862	R33i4G1nA72J2L7G2KA6o17Q4o8MiU	114.0958687
Z550SK4VU08k05BJLWPd784WMCaCT9	5:07:20	22.60481839	T60dNPl5Rl3h91gbJV22sz564IMpLO	114.2449989
Z550wRpu47Phn00NUB54TA2867e584	5:07:20	22.73571777	9yb24933b576289UITd7a40r3LuRd1	114.2348377
Z5512b066FSoS5oI65m0JXjgvr2M44	3:55:27	22.70452853	3L402R2ewQ183327ko1BfpBse3PG06	114.2316076
Z55142N0pJ47Y310EtmIm86ZRN24wG	5:17:47	22.68155882	Bh485qI082D90a6b2n5r2yoa761U3e	114.1274285
z55188ojBuOsd4172r8o01B2KT7B57	3:07:19	22.5043599	31Z104m4RFm6Ot14K01Pt6gF51H383	113.950179
z5519j3ZY2ei5C28v1143428g5d678	2:47:25	22.53938873	Jyv3ha1Vo3H416M1R326343Z151V75	114.0465283
z551G8p44o0G74X87P2qsC1pIVX151	2:49:17	22.57874875	k773tN4I1vXfss1Z83z4v3365iww5c	114.2639284
Z551I583Ii1cQx48A5u178C4h328w0	4:25:38	22.73122831	272Lz925sEu4101Inqy1hEr462q0m2	114.375678
Z551tE3ILFt10w7k6P5X668QsBS7M4	3:03:08	22.6122486	zL325li8P18937Ih1c3Q0wQp4x803j	114.0278885
z551V6z9FBg08YM01m8Ek30nq7s1H8	2:59:38	22.53554943	496y00166T398jk7prd87M6OhL7z82	114.1047792
Z551Vz62lb1b5V7259ryU348j5464x	2:50:02	22.54051889	pN7c997YR7b014H4959m37690400is	113.9631184
z5525I82RTZ86C7fIF8VlY96Oc29OY	3:03:08	22.68945878	ad55VMPVe2m55169xAq91U740EW7D2	114.0703681
Z55268HT47DWQil938mGur7grW965i	3:23:32	22.60700908	xXOvX00zQ7506V0T9dd40FsWpQ81d0	114.115328
z5527U5sM2l3p8Z122Gu4t85IxLW95	5:17:47	22.56084859	P45sQ579psw64GYL4D9yI4Y469E92Y	114.1434282
z552C31LQ931W961IPbo86D25CMFZ3	2:46:45	22.60096879	6U94x75OoV4t6bX7j36IdN27TWYF49	114.0168183
z552E9rZip707QKcpP36P27L02a1iN	4:25:37	22.70282938	XFw36s1nxo05OsRQ10M1a0FrH566Zr	113.8328084
Z552Z2D0C32Ya7H689usKc495A546W	3:36:40	22.62050936	75rw72w87y044P4m3qO1zS90ps305X	113.9395588
Z553136l16r0908k4S7L5EOZPK5U31	5:01:57	22.73040804	74x00013GLF3U79h84N5733539776X	114.2823175
Z5531tLA8L3F99D2j1T5EO2yjNfI33	2:59:38	22.51403934	7m5bKCvou5Il5juTgTo8n5h6991822	114.0555785
z5533t706x0h45P9SawQu1114f7Ls2	2:48:12	22.75858817	0602T470M2s6M31J6H808mysI8b68P	113.9505977
z5535uYL9lD00k08vea51d3g3158sK	2:56:09	22.56884913	d58Q1nO0V27n28Z32kZ0SyC93ttbc4	113.870769
Z553O48qO6mt8cs09Bd75Qu5Yd7084	3:15:11	22.62031852	0xc8Y31n5D614NB8Yf7g1pr2Z1UYL2	114.0719789
Z553qz3DhSiB8jk1T03D49wG72N7t8	4:05:06	22.70529814	DJ1K3316v06XJ49a3DO6y459I2G4nI	114.2323175
z553Rlz251604nKa3W21i7vQ1KHy4O	3:03:08	22.54858874	7zu2cdSHIJ966A40SGnfb2a759iCqF	114.066149
z553y2Pyx75LHo05t744Zo116V9x2n	4:41:14	22.52149913	46G24mmC5tmB812GW36KD35DVp4F7y	113.936279
Z55408N128045dJ3S1l6jS2UhCzbRY	3:11:09	22.67345885	sC88tkl7n12Jo2m64oTloKwPuZ4fqm	113.9833179
Z5540k18dy4j8757r7oazjk0E0b3lJ	2:45:44	22.65846903	194gh946aVtk188Ew2a41038Tb8ws1	114.0572883
Z5544f0hGuCgw02171382173mw81CA	4:05:06	22.64221869	ky23pDK6A0CTraTZ973N0R0Ex3uhEB	114.0824289
z55480284TVc42fq9T63Q8N9h09i1r	5:17:47	22.59214926	I2521IomM8140V33Uyst505Yj9kAUt	113.9947784
Z55496aIa9V8elb966tzT9996IN70M	3:15:11	22.77997814	KGD52jYcXD6KZ2O38j5pVS8R5S23mo	113.8854487
Z554LGby87jK9Q3br095jY30H035No	3:11:09	22.72990835	HS81ShW382oyTd2l7GH8lu9542m289	113.8491882
Z554MO137WfSF11422W1rP99W31Ij9	2:56:08	22.64456859	28u7njL235K93FQ4A4y6qN8G88lE04	114.1677581
z554X6d388ov358PFm94cuakcYA2uK	2:45:11	22.48854965	3880NA10z5uM95ur01bB9erE58lcf1	113.9155986
Z5551yH8XFW19E466L08PD17964FWg	3:41:15	22.76461902	741B5VoraVu6k79966Z557MiJDak90	113.849758
z5555fISEYpUWM6qa6207954V3V01X	2:59:39	22.69623881	h0z3v36bD9732z9sA55865827Tjq19	114.2335081
Z5558012DG5s5EPHE28Bm771nm8LR4	2:51:11	22.56160928	x4p2Was902A386a7t6RPrC1WaDyGlz	113.9580782
Z5558sL5C68W0nfx1c5zo8Z1169AKM	4:41:14	22.65988783	ztP58Kni813w521g9SLQBn74P4j5P1	114.1347483
Z5559WV6828Wp3692y8679Tn6J4l57	3:07:19	22.50538955	31Z104m4RFm6Ot14K01Pt6gF51H383	113.9515589
Z555B2U2bM6P4640lWC8h6o89Nu8Or	3:27:50	22.59470894	0tB460ZW63v0D091lE2c9DyHM8pB8D	114.0074986
z555HmD25F4iJ4icW2l34C3P1k761s	3:11:09	22.52893873	kSWO633724x6ua6F48z3l6Mw0cn31v	114.0682187
z555K4mCTvhl26567b9KZ2dR1450Pg	2:45:57	22.67195852	59G8pv51293Rpqce461zN7ln38S7E8	114.046018
z555W4O2Zq971L21oSw7J6922dQ8vA	4:30:57	22.6858483	23SX7Z2eu085TR0Rn46TSUVH9bLOWg	114.3550282
z555xGaoJ6kz137j2q6Y9P4291P4K7	3:41:15	22.54142932	McA1mi918346fY0t9dd5TW103iF21s	114.1082785
z5561l1t6Al49j2H92GH34a10f1Q2G	2:50:02	22.64175864	vpOI760iVX900W2c255C6FeI49oKV1	114.072858
z5562a3307Z640Yk52kd1WG44lU7f2	2:50:02	22.76076839	Wk1U5i6586qu8iBh67Ue59b98o3xg8	113.9046588
z5565H62wR24122kZ596S5F4OM0Z0b	2:49:17	22.69218783	o423q7811693JC3382y743BJCc35Bj	114.2248281
z55676s0l4lFxWn4Zc4ts9Z4079Iu1	3:32:13	22.57247951	VyL79v912Vi4w19X7VdM819ku977Qp	113.9543281
z5567B725yd3BPmo0424k536ae21i2	3:36:41	22.63473906	FVag51JQ96l3Y516g7c2Cs76j0uA6n	114.0298785
Z556c2n59Zz14m4FvNs907Um8V8K46	2:45:11	22.62759856	7CI4lkW8qvj08929Y085Ad4o24F6l5	114.0368482
Z556CZIn4zg19wwGqF5601UIHavr7B	4:15:14	22.65908871	055Y9dk334RnU7if1h033HiAEeZL80	114.2525179
z556gvx096n53N6bGk81485EUfLi51	4:20:22	22.67289839	0925G59X45abf4b52s09g97jS2l610	114.2085684
Z556I3k76e05GJfzv35LaOFs6Q3247	4:20:22	22.719248	9q05674eNdx78k71UhSe3N385h7ST4	114.220488
z556j4Hnq4d30Rb5N8rn95YJWc7C20	4:20:22	22.52511886	5rut62f9V2AwIR661923b162x1gjU3	113.9351685
z556Uq2Dzf2Rem55vO2xmu388A62w9	3:11:09	22.54892922	4Bw0rz2j4iAq9Ih52NE99LYv3xE689	113.9131382
Z5575BJ80YK577x84472D30367eXbS	4:00:12	22.52721933	y453obP6U82un76E944x8y9u4lbi03	114.035099
z557A08P89ll03i2n6F8dnbE89R7Pj	4:05:06	22.62638918	03b0A223O3R7KMq43qU95C647o2950	114.0508184
z557D4379JIMzNI6G326x1Js9A5N6L	2:46:45	22.74660885	9D1IpE1415A7c382aK35z83omS8z2w	113.907168
Z557J24axR7o7aI08F92A6173Hi4I2	4:56:29	22.53998902	33376T2avBLu1542e42f85773YD492	114.0742883
Z557q463zs4Y44z8X0a1sXT27M15m5	3:03:08	22.49977881	16VD3402m108PCI3Hd61V91nM08eOI	113.9306785
z557v171blh52JNs6y421e85xgZntv	3:23:33	22.63880805	8n951SEi8u4d3J0bO073Ig82HwaM6D	114.1298783
Z557Yqv8C72H2hs0ZPC1j822Ca2RYQ	3:03:08	22.73399869	841b7LewoY9D94ZZvmh8c721zJtvoi	114.2404682
z558041KQj713WcTC5088Wy7OU685A	3:07:19	22.56113873	62662q94H216H0x10408z3W751cVj9	113.8881185
z5585050NeJ7g0L0Y9e414wAq3m0NA	5:01:59	22.63663906	Wdr836c837g68EN0VIikcp2a80gVD5	114.1862883
z558558829z7M40Fo4EMR93Lw00dye	4:00:13	22.65117886	uVodc8382vv06Q6M2m9eo5I6Op0pAm	113.9125479
z558c1z7DN57K9D186Y98eD7Y0Z80m	4:20:22	22.69424843	TpmV41WR2h223w03OZ0t9uECp3ked8	114.221208
z558Hn4n5rZ1Ff6T7xPc7RJbk6v858	4:09:56	22.55270913	KB2u4320r61223z2Jn76LS10ISB68O	113.9520986
Z558Stl640TFGRS9405Lg56413o18E	4:09:58	22.62778816	Fku8CiW6ht4SW9Tkz5c695722q2t35	114.2193684
Z558t7e6303860u4A7x984whK809lh	4:36:14	22.76654885	090o085xOV625w0z74Ik74f3gl6v4b	113.9011183
Z558V7dgw87R255B4y8FtBI465m8K5	5:01:56	22.55294873	swL6N440100I39q76A7Iind35W3Fi5	114.0079791
Z558Vn162CpW1o35L6R4Ubrd787j21	2:47:24	22.54049911	g3yk0AV248277U5101xMx4Jm065e17	114.0593484
z558XM651gJ87iIlG30A285Qc58614	3:50:45	22.70749898	X99QC1e88JdPBObf0dJ2692C97t0G4	113.8159485
Z558y70E3Lr3xnJDy35l819AwImm6z	4:51:24	22.67412863	AFoYf527BYF7848Gp4Ph16WK2z5OM7	114.063238
z559286h7HRo2wou17zhipC9i08498	2:48:12	22.68008866	rIUqO0923t526l0hboO2m6c86H0Ymb	113.9381885
z55967vdyRjv4AdR05k188oI5klE30	3:23:32	22.64196875	c2PWO39I750X846Ae50554AW3amcsL	114.0825479
Z5596U20S3y9vpU8SoT3b74QIB2KrL	4:51:24	22.61894838	0u20GK6o3gO1T23wh307827uK4v6G2	114.1164883
Z55987QOoNB42o1Y469248z9mNUHJc	2:45:48	22.68812885	0T842SLPtGF581K76KWK06036N794v	113.8400788
z5598C007c4Egj04rD178384L9E28c	4:20:21	22.73352852	d93r8601p1xS5G771WW03o5Id6971J	114.2330183
Z559G7F28bbm6j5H1S23252Ock0BG6	4:05:06	22.61339931	13Araj1t8S56KD68Ihx9y52984226z	114.0365286
Z559I29p1zC4K6t3EPuUl4L2fo6S4E	3:36:40	22.53705863	9BU4x27f7hQ5733Y84meAj07L65n58	114.0323988
z559Ii8BIr8342p2TCKR033mfb7Y38	2:56:09	22.66477899	oO5qd2t44V69x13b0r3W8r36393V1Y	114.0596579
z559l3AZ2Oe3OI2Dru2UP23bnG7k2o	2:56:09	22.67085836	DzdE5z26H5J4b68582K25j17821V2q	114.0508783
z559R1hy023Ya0Q44oL08r801JdKc6	3:46:05	22.68461837	0Q8j6OZH0TcLA961HyW076uodPbxz4	114.2118178
z55A95Oa0fLP418A0J93l2M16F1nli	4:09:58	22.62585812	k914289255WWX8focS05Y8Fd064sl9	114.1386689
Z55B0Ue5m010645u3mXND27r734812	2:48:12	22.65915875	0602T470M2s6M31J6H808mysI8b68P	114.0646786
Z55B2vk4hg9l9TpuV2cXd6uY34Wa52	2:48:19	22.58680822	3hI1574q453X6774zEY6N9G3F5526M	113.9923089
z55B3ao172337v1D18m3c9HG7s46td	2:53:14	22.64041798	9Vh94udniC82Rt323dLQYJ101yAQQg	114.4146385
z55b63CsP378zsQY80Wp2Yy1SvbrP6	3:11:09	22.72060843	vw98Pth1h9ck1U5s9SRW3XQ11mN0PX	114.2632776
Z55BAw4DLYY0a3645emEUo3q8MIS4W	4:09:56	22.50953934	490V204f357R9773183593068OnA94	114.0523092
Z55c2bL01lQ1d2K017N8Wx10crw86m	5:12:31	22.56908888	72a7B0V94157I6c93h80UEreF48M02	114.1388189
z55C4B3EQS4998zk7r07XpT24r1fY2	4:05:06	22.65632928	j8d6dk335N4fGi8R24K06UQS5QWh7i	113.9232584
z55c975PF0150bmle7u31p71B8k7A8	2:45:49	22.56312929	7Vo3A7cw7dXU4J22y42zYe7Z1GYYaH	114.1231989
z55da279c5292o336J28x643Qfjc4U	3:03:08	22.53424939	76wO70SQw5SF2V0854py16G56H0839	114.4898688
z55DO8VDG8nn8X585771tIUxKS8cS8	4:56:29	22.5872791	33376T2avBLu1542e42f85773YD492	113.9547286
z55dz1Id8kCYoP72130o8nU3U8s363	3:32:13	22.71380802	4f20Q32uAH0UYC77m1yl69520302IT	114.2385283
z55E0Ls615059dvSY7sl56a2I5r6K6	3:55:27	22.73353835	tl261S89Fq53jqi6397n8F5e892P40	114.2332279
z55EU4y1aFaF05e02j6933MW0YC541	5:12:32	22.52809925	33o4j49Q1875r1PXbdqT010v9VH8rj	114.0309891
Z55F1Cr9y43NrTrYA0VuH7249l9297	3:19:22	22.59416923	APg5817G25kxTn80ZC618785e196s4	114.0513281
Z55f2Z4au64pN6791c592NQI07rL81	3:27:51	22.58875932	3F32vP6OxmY8R188Z4oI3yj258QNiH	114.0550085
Z55F87413834vX28eG3iym3BpS6136	2:45:11	22.60049839	f310e9cO9AmYz3gR6M3G53Uz53v5d7	114.3062681
z55finely14405JiT34212eE28275m	4:30:57	22.75863776	61gdu2CU3mlp8c249U6i2V200H2336	114.4094476
Z55G0j1pYU6bk76C946p5i877619r7	4:30:58	22.53350922	b48Gy9J6jnMMVzw9ZS1788OIh63tM5	114.0179587
z55G2ZZ8r5vUmF4c31cg22niH9J4f1	4:41:15	22.57587866	rx41M286TuQ4K2A144f1M7M2JjZ7xm	114.062789
Z55gP13C3tXK38vwBQ7Dn60C8CxSuu	3:32:13	22.6913682	J05869ihBmnVb1RS81b97Xd3K18R8L	113.9768284
Z55H275EPx53Bt08BX30dZF3NF2Be5	2:45:41	22.65516855	7Psxw20V6u4gn1970fG9YLMPh6o65n	114.1673379
Z55h644V7kr7x10E0d32FTt24dnLC1	4:15:14	22.63416834	2Eqx6719Xb61RT2eM21hCX84IGEMf7	114.1365888
Z55HhF61l5Dg07RBV1q24vEUiV5M10	4:56:29	22.58521929	vpuzXmPy31f38SeQx6Z7c7H5412i4u	113.9301186
z55HR7gmt54k44q58d96b4413404Jr	3:55:26	22.58305863	0OldMc435mB3b07KBlA39426oL95bZ	113.9779189
z55HU4Om2r30v346A6D93S5LG1o1GE	5:17:47	22.67470918	7H4Nfu8rAX84c99nQ0q2hsl43R3U3E	114.0379585
z55i4W5iVsp7H11Vo3j02P45wIOCl9	5:17:47	22.56223943	8vp7T7Q1d321UM7176AwqaVv5I738R	114.0575484
Z55IL309J874Rd7rjT785JC8b6S6I6	2:50:02	22.61200843	y7PN693v5uU4F6z9Ur8S6mTFlyWGDP	114.3624279
z55IM5V4aA9zfR3mZBIT42p7nmsW84	2:47:24	22.6341392	u38g705w2bOB1X8KIn611v45589d9V	114.1446282
Z55j41V2KK96ROUXnL2UWFA62h7S7a	2:45:41	22.52694962	Jyy53d0mJDx82000U0hdGLzSzWB1t5	113.945679
z55jhqB82gNJ497g69er7Ln7g31KK2	2:51:09	22.68090891	gqx101idct61KK01p7LU4IFUVD1430	113.9503584
Z55k2Z6vn689SOM4245b1C8RT8o52E	3:15:11	22.54108954	511H85HmAXiuRV0Xs105Sl3O8OVhX4	114.1069787
z55kTx4RzfsXVq88Vrf1Q72B1646xn	2:51:09	22.53719942	N9MNZa7ZP75k27764r5S6940ZC3kTN	114.0283387
z55L21RoiYPe38X15PNk373sYx0d2d	2:48:12	22.65608883	QUQNZ689Z02qi66sS9D0s77980E714	113.9123383
z55L5Q3L6SqHUyP97PW69TA1590Qz3	3:41:16	22.61577855	3g6008X49DB61v7k5o1M7Gw6n61703	114.3740081
Z55lRK0Vx8WF6107w557uLa1aNx2X9	2:49:17	22.70045811	a81Yv8S9439g2U50Ew633bXFke99DB	114.0904684
z55m17s1qD1L5J93024wxf6dTLg68j	4:51:25	22.5768886	7zhAohabw2753hsii7i6Rd3I9D7cK7	114.134199
Z55m32NBk9N943b7Ak0dMXVDl3PsH5	4:20:21	22.6157888	88DvuQ885nL55Il23G91c2834ZTe6b	114.049218
z55m42e987MQ61dM3T604gm87PC29s	5:12:31	22.53705863	G7Q7Md1C4ve8z244K2v89879926MPK	114.0323988
Z55m9j48r8ca30Xm720Kj16a8xZ3qO	4:36:13	22.53946907	739RcDz11t66U860l016N5xLX8G3n8	113.9424584
Z55Nk7084y9Q3n52chF67ohNCnVt3R	4:05:06	22.6341392	12832pC8yc7230H6A94Q1Q24h014IX	114.1446282
z55NLyO7xm18BLljw5Yd951A525aUi	3:55:26	22.68811809	OEFpi958COvy391XsbE2a64SYZ1ysU	114.2318581
Z55nYjiJF24I2TiqYeqQJATu2D4C88	2:59:39	22.67296872	H7898AE2C94K92Mj6xfbzE16C3OShV	114.0410777
z55o0G58d6hl0XB4u8fY333328O22K	4:20:22	22.72251822	9UtXBp05OKb1gVU2F1AP600PVM1w95	114.3563083
Z55oE214ySvMnqB1sU64Be464C1y8u	4:00:13	22.54695937	iptwuWI27SU72g723XrnOzKAR60kA2	113.9858889
Z55OF6D0x91I58Wc17P8Kk560273pf	3:50:46	22.77733766	1ny1b87LSTOobFfR693F5l91F85478	114.3131671
Z55ou3HG3x7X371264KRm3DaypqZaq	3:55:27	22.58942865	1rzLM6mP6qKK18wY3tv5PEi0D29J03	114.0276685
Z55p4XKSnR3YbT4FK6c4n5Ze5k9nRD	3:11:08	22.57589896	557c1lF9e2VNd7sSydZl2M234k8784	114.0618389
Z55p62vy3y9oazZ2VMtX1vwo3CwsB1	3:11:09	22.72297881	HS81ShW382oyTd2l7GH8lu9542m289	113.844549
Z55p8t16Bic01vG6798t4f698DaEHt	5:17:47	22.6894089	08yU98F90n8l35pB0dR45s94lj3z8O	114.1021881
Z55pJ83w82fSRs4zhWOD4IvS54C6Nf	3:19:22	22.53141899	4I3I84wb5022415593h6Q78EYyA7u4	114.0165692
z55Pk8mN927qB9cxbYupjdoQtcD82E	3:11:09	22.5801395	8t539S786dGk2pv8d75Q884708gngW	114.0139588
Z55pMUdF5810e5123M67s8Qv5083f9	5:22:59	22.55273895	H4vgo8v263f2toZRb746nAD223bIc0	114.0242481
Z55pS5epi40094WW7e6Fdr04mko0qL	4:05:06	22.55441862	DG76N8L45T64q3O7i00367uOL60dPe	114.0485789
Z55QdS888MNigYa2H70a54O6h56Z6D	2:45:11	22.55822901	M6890476147t674JB3mG45UTh68295	113.8916082
Z55QG87Y361C918z1dxp182090oo53	5:17:47	22.70218819	08yU98F90n8l35pB0dR45s94lj3z8O	114.1040177
z55R639UlA8vR62105xwQ160328WVc	2:46:45	22.7670786	8q10rB15wE9la0e106V5698tE9W0nk	114.3044375
Z55SI9Tsgkf7t799Xw4645z4w8UIK1	2:50:02	22.54638878	8x9K31V3x91d8FR97Ii3u138yw8309	113.9419583
Z55t122R7Ssr78162y7ysRFmm94ao3	4:20:22	22.58457855	e4880332t76k5b8q6f85Vc41419mJ1	113.9968781
z55TS4rS9MlQmY51BK635A82kHR94J	2:47:25	22.58043904	601424Y4Xwa7j88Qw8AG5lRk64sVhC	113.8938686
Z55U01zRT9W3l3O0FD07E5S6otQ6RY	2:51:11	22.56961866	8I4dMR5t58g216Zvs46a9z2W30vgp7	113.8923789
Z55u208Z16Dz20xVAP45R25vB81g4S	4:00:13	22.58929931	350b70549uCGs7170cj359t900lA42	114.0512086
Z55U8r4Ht334940Y853pPfkYU74P07	4:46:18	22.56759934	9R7NtL0Lw0gRd4NY2IZ0U32st1cSW9	114.0466183
z55UEdagpQA9O33086p9W813mxXb5d	2:49:16	22.66017948	n5VR7NSv96Bkg47h55s9i9e1C9JF27	113.9250189
z55uoe0a5MvkeuG665A8F0bkG29yIK	5:01:56	22.65114899	25784JJ39661V3740X0f6220n25CD3	114.0580579
z55UovxW8d9CV2HQEKDL148QOAW6Qe	4:20:21	22.69835829	0W640d5Zq5Yg4Zbg213Vm1L5mmj137	114.3183081
Z55uR0Wf6g82180s89rFop4R9I9LSm	2:59:38	22.72559832	n3i4763b425O37NQKi2su17u694480	114.2403078
z55UV785q1Q7628wp1R65Wt5g9y49J	3:32:12	22.60289845	27d1a16Cy2Ul02008oVkg5N86r7A63	114.1006984
Z55V250XK06J4Up5u69jF7880YQ309	2:49:17	22.55854976	3S779sI57R414QXXn004i50201z0i5	114.0329383
z55v5XX5NUe071RZ92b2FY789d4oAx	4:09:56	22.58385871	51gVL8k70YYp04Nt762S8Gf7sy10lE	113.9297284
z55v877f9oz9137O7F56N84e0HKy7S	3:32:12	22.6003292	27d1a16Cy2Ul02008oVkg5N86r7A63	114.1022982
Z55vH06edM86noBoyZ237YQJ8Cc5u7	2:45:11	22.53276877	f805R09n91CZlOz673nN539w180O78	113.9455792
z55W298Y0M3i35999x7zR11bpVP2hG	2:48:15	22.70898796	89XeC1C5H78BfK6t7yv69Hv470pj39	114.3948277
Z55w88S7a8166881RC0R2i012x5fbZ	3:27:50	22.49754864	F5r852EH911Yn2x052ROE828u5R4G3	113.8904091
Z55WT05I7ZS4s82w00042l8kwq2UD1	4:41:14	22.65870858	j1r9G1Lk1P0Il9dS2HnW34U648bZ51	114.1476178
Z55X31978ogE3Xs7X10e8T80h276x7	4:15:14	22.52690923	6K3OJ7n6Efzlp0xnai62707lh1vD2j	113.9442584
z55X8SgH298K34n2904q6N62Bfy659	2:51:11	22.64465892	8u73f2e400g5W99o16v8L2HEq0iGcT	114.0136582
Z55xCu07C41KfsE5D9m9FnN6ri4z2w	4:36:13	22.53624932	pk267f0vgQB7mg1iL9h4dR0249OG37	113.946929
z55XLr917LjHoBz4q9e34KsZ9ATi9s	3:19:22	22.71928879	8v1hq93560lbY650dYM6TN4hG391KV	114.2232677
z55XY026926D0887872e4T5554326f	3:15:11	22.58044879	35WhgCh9x47wuoFbm8QD6142B14179	113.8925584
z55y16p7W3t1mrk65q8X7m08P39iTV	2:47:25	22.6451793	Or06eX031525X1Zj5D438E667QWu34	113.8252291
Z55YnQ4ER7SC81V818Xjoy18h96RI1	2:53:14	22.5596787	u1ZHge5OaKo47i2W014IB49j84fX6a	114.1684986
Z55Ynx0h77e1B4z7Hf96Ck6PFK022a	3:46:06	22.68221888	Z3RbM6993H58r944d7t5538k74UWE3	114.2097084
Z55YY19S5oJRx210xjN7lAk1TO5q57	2:46:44	22.58763929	35M2P8u52VzZT7cl9k056EQ49H85p6	113.8746781
Z55Z3vKAskA1dju6GoH1Txc0S0aJ3n	3:03:08	22.69849827	oPyg1N9447020GouyuOMi9duYELpgq	114.3310879
z55z6M4ub1W5aqH4k3K6X35sh8AP6r	4:56:29	22.69253777	143s35zQ4QM3z3PFo3oSh93t0XwE1Q	114.3875178
z55zBQ08o3pb06uH8179W2gE5A011d	3:19:22	22.70685813	Nl71dG48N23W87S25470i0O0610795	114.208408
z55Zei11Cd7Im155ve0l5f6x989064	2:53:14	22.54208906	w811NJFcLY8Ww7O8s2Ia8HoNDt8752	113.9168186
Z55zG4Z4909Bcx72yAGmle95537855	2:48:18	22.64162888	srp6T44KJuS95W364795SM16L103Y9	114.0663282
Z55ZQa7rpuzFm42yX7ZRUU74r9T691	2:46:45	22.65371891	533zj6P148012LB8l9Z2Hv98A51gkW	113.8268981
Z56004XAmq9om0GD95224j1E6614l7	4:15:14	22.7213186	1i63A6l3sYm1SWMZD543v71A28S700	113.9035182
z5605k25Ft9bf6e65LYY40B7I41rYt	3:55:27	22.54208946	tl261S89Fq53jqi6397n8F5e892P40	114.1114483
z56075570c6Mm0I38ybusQeXW6902b	2:49:17	22.65217914	IXWzd49Mrd70bK5479M91m0P6DK8J0	114.080818
z56077T6S1BHkJ158noXSj43LLzawx	2:46:45	22.5754086	XF123CBAe82405Fpte14dj55I1x3h9	114.0651086
Z560795O1269U09xl1mb446Mk59360	3:55:27	22.62501942	G27DkA1mg74F5RTDz2056726M2U8dL	114.0284887
z5607VO6xt02Hh7c9jVZ08hifGF7lK	5:01:59	22.60922862	T52tC4t7290J84A7922Fp39n800C7e	114.1336881
Z56090711rPa1SjwV8748C8078udSq	2:53:14	22.5394687	zTk3QX1MT3k1ZK1MCrC7r1564pbo8d	113.9309191
Z560m399Y2e4150T25V1JE6327fT2h	5:01:57	22.71399915	9r8Txtg8D8wl71IXEZ8Nj9C4QYp162	114.076318
z560N58e9737lHjK9cDP8Q6k01WOE5	3:07:19	22.60042916	5Z66kTd94p9CGdO65LX5hA593oRV7f	114.3383988
Z560q49m062z349a5jK9MXt4327xwf	3:46:05	22.5407194	8H9m7247A6ckpuYOLq090HmJ862081	114.065689
Z560Tp6403927u1E6j77cn3J6cfg56	3:41:15	22.67894794	T7mEOEN3H93N11nj4F09109ph196B1	114.3303185
z56143vA7N4576V9eJvj9YWi1HQP58	4:15:14	22.70064882	Yo4j4t52QP492oNRFQPxGnRx8rz2OC	114.1301778
Z5614871Xvu53Q4eu4R22JZV267dgs	4:20:22	22.70006862	9W21o26H8F81n1G37Al76E05B99gBE	114.0915882
z5614JnN59053d99300p991D2V708R	5:01:59	22.70952792	T52tC4t7290J84A7922Fp39n800C7e	114.3113684
Z5615a88V3X486g1kc423jDs12eSr0	4:15:14	22.73833876	V07fBSZ828QR0f79Qn6YulY5919eD2	114.2491076
z5616S37XsCWm28ek06K7z7w3795V5	2:56:09	22.56076922	40rR81Wafn853C9JA6Qa2687qI7Xb8	114.0189389
z5618575O1pt22a4nB856sWFt2E4bW	5:01:57	22.71462924	M786wCn5M7dw49197H0F13TLtt6eb7	113.8135082
z561FC41ZB7I1525IA6Pry092Xm401	3:23:33	22.70378854	ZI6G6K29Zm09sbr7224r54jq9hWGF9	114.1329687
Z561GDs7tr2aa6Ax8E4fDT6C8l6s8a	4:30:57	22.70193905	401OfS609VY88g6To6mwy179E61e8r	113.8328582
z561q456H272996YImmvq7K547mK58	5:22:59	22.55110894	01Ol9h342c9n12100m7tHc1J1051GV	113.8597192
Z561r086At48my315x86117b7i7z0c	2:59:39	22.6606189	02LS4D62615ti0sCCkf91YHL6h9f91	114.2014984
Z561tfF82O37508l89m3J0e98pl514	5:12:31	22.80600881	60u8PY1VydH17b818ykGY960c0g887	113.9643976
Z561y9PwZELaB478q3F4i9d2a8Og8Q	2:48:12	22.72797794	3ae7rHL36pjrKWb156MUu1keG361x5	114.0675781
Z5620btQ27454gQ414d25i739837A0	2:46:44	22.66800876	Y9ST1696l75919pDdC28Z2P734zx6B	114.0532089
z5620E2W493o5e5xfqN3NB1h7j6d41	2:51:09	22.539549	G49EF6WZyM3Vp107Ig8138691rFE3g	114.0483686
z5623IC91763Y3c5493031v1745Rgr	3:46:06	22.67523854	g926B0w51t5cm1S96gl52NeAb802zF	114.208828
z56251bp45a8P4x7YUTm46b20i6wte	2:51:09	22.68429879	6C5Ok9d4f14V4fH67O833cg21KU821	113.9270389
Z562e68la283zo7O31rE8f34I39C83	3:36:40	22.55415879	sD7247052TUe7eiA0p6753N2bHlc8l	113.9819582
z562Hjzf1h5b8wX2e4JFhY2J30t8rk	5:07:20	22.69483818	kYC6A45pi2IS63rBX55i4g259I55xh	114.2215484
z562mc7E5zhh273N45uPmI88F620i8	2:49:17	22.79028862	I8E5XpM6fVf312MA1a9F95qMLQ3wS1	113.854308
z562Z5X67J3W3yL2IrJrp837zjPW8x	4:25:37	22.57918923	QPLqc75e26na369P9712Ye9Pw464RB	113.9215685
Z5630pWQ4TFgM53IA23keIR5SHT474	5:17:47	22.67106848	9F4H3tefEq90p5eF3O3B2Jta9L72TX	114.0283884
z5632369h97q7S7s08mW0S0a07u006	3:55:27	22.72284578	8vWQW4Y3632Y1f9fI523Kl63mbW190	114.026615
z5632w55F0B13n6p8sA08L846L547z	3:32:13	22.69036876	1Ux4C7y27n2l1051166l52371uN0uk	114.346778
Z5633E38Gppe73311Tofi8ipBP2nxh	2:53:14	22.61040924	h187906HI9454Wg4sSkKm7nb84f4W3	114.0340481
Z5633Jn2Lcy5CfM39T032575Qd7bt4	3:19:19	22.69245246	mUH0m1l7197248H3864v17Y2eF7A9u	114.0312079
z5639CSV9w5j75ko02339aSU6r4BoP	5:01:57	22.68881902	nQr1x402S6ju0037t714162Ngib3M1	114.0667187
Z5639S426k820W891t4Ge9YBv5r204	5:07:20	22.75716834	46pLue73hM4ZTo57N2ee96e695WU6q	113.9319484
Z563C39q5j9JsZm0HcI5vP949rRz11	5:01:57	22.58259928	8fI1r3r6H5610aLtj2qd5q1qZQa086	113.9887691
z563F14796690g61P8V371f15s7993	3:32:13	22.70342804	200jNG78y19a3M3P0PLd6Pn0267f4Q	114.2372084
z563I4z45FGApw35A23kNQ35728pg5	2:45:11	22.58396897	2R3EK9GwhTl37Ml7oyv0AeB777i18f	113.8599587
Z563J3Ex7hh8yi9M14645UA6Kvd7x4	2:51:11	22.54013915	68j5022MltR4I25yij84xv8MEU5R98	113.9321887
z563J58z40V025a9c3lHG76XC193f1	3:07:19	22.68665835	ZKC3CC720lTjm9ud9ZG7aj4i615ScR	113.9920587
z563qId44qKLStBHl1429S859sn019	3:03:08	22.68681842	9yIj3oU1s34134Z550s30T91L3I8s3	114.2278286
Z563Y84kl66QJD15j0Wn6E60uW609f	3:41:15	22.56166931	mnbV91i3q7022Q9326RI0R9755u83a	113.8529388
Z5640y7CBd9P864f9LTY7459bFQ0P2	2:45:56	22.66209882	7GTHhf1qC0v43V201n0m1rTV2d6903	114.1088878
z5644M6AUJh8Q06sxuThKL43QTZ1r3	3:27:50	22.552379	5c9cx600uO3iMNk7TX34fW8Jfc7716	113.9346389
z56491s3u779uX9s4c6C2n1K97rU6F	2:45:41	22.6751889	4G55Z95mv4fMC04GekZlv7vJfd3Q98	113.8405187
z564b2870v58L3E3U77mS70k5d739Y	3:55:27	22.67729888	688rEb67pHdp523UX234moLf301Br3	114.2182577
z564bR6DDD75n48C18XXKBx77S37Jm	3:07:19	22.61191918	81yp5wc0U184hJLIczm30c2yihf20U	114.0302689
z564bwh18IBr8p5x8rkDP0dD1FP6JV	3:55:26	22.53983891	4X1VBQ5t5bBgg50N62F69G4tGFjy0p	114.0519085
z564eDzAV1ye4R7UP0EVG122991tAh	2:47:24	22.54984852	N9O666Rl0HCr598HWE8322gcV887tC	113.9335991
z564LW8x0724z24F9i32NfB0g9VgN7	3:36:40	22.52951939	238L7144Dk7rI46415eI5K8B4xcAvE	114.0253091
Z564P7hh2p60k01qd7dG9ytV4RnY84	3:55:27	22.7221676	5832s3D68H8fBs5JPMvX1LM3K9xEGI	114.2291177
z564UI242Cb079Y981Zb8ZL2lG797V	3:36:40	22.71570826	o9Tk3jp7Qs6IG220R1z465smz4p612	114.2099281
z564V518PM979OpE4939c3Q5D7u469	2:59:39	22.58457923	6h42RZVy174PV54Uf4m95Q408931e6	114.2433783
Z56528DHLa7Q3WUi717b7dg6C96210	3:55:26	22.64382872	84x7l4oeY0355N3t25v5pwb4413b96	114.0287685
z5656GK6T5342P4E1c722l22A8pB23	4:30:57	22.63616829	UFN9D0lF87JrN32e5q3weal8sG4R10	114.0518787
z565C95O241Wu027IlVm4LtmWV79r7	3:41:16	22.63114861	mfb05d59b638L4B403vp87PaEzZ9N7	113.9346489
z565mE2fz86pn0128i0UmawzM62l62	4:25:37	22.54902932	X0QGHR39H6FS1004913940R565PNr2	114.0961291
Z565n7d0rZN13Yjy9Se04s0025U513	3:46:05	22.56746843	MwstE092aooKCl7eiVTDiUp0OyQ1K8	114.0903587
z565pA0SL34w451e30u56Mb9bJ27tp	5:01:57	22.63971878	34g9xsPopR98RCcmXA43p9850k1nI7	114.1525186
Z565q0K0a75ZZM4rbZ9R0C05n514K6	5:01:56	22.5564787	swL6N440100I39q76A7Iind35W3Fi5	113.957569
Z565t4083na323LU927MJ3j710I4FG	5:07:20	22.58828856	Jm86bHYha8L823J9b5130H8226uXW7	114.1032588
z565ZkBe06x0CIEz9188awnv44m2NB	3:27:50	22.52589928	0poltYMGfU286R47l6098R5SCsij1C	113.9293686
Z5660NU87F7h855w5K8b2Q789f2KbS	3:32:12	22.69807908	20htmb205UnYBp472QCt7y3337H4kt	114.101828
Z5663p65lP0SfF53KdCM7Bg1ABp9tX	4:00:13	22.72648814	E4937r9d0Y6C7gA73584tL70M45oWv	114.2180074
z56649z3lP93aC8x80N307kxS228a6	3:15:11	22.52034911	qX53685Bob8749e46xC7h8rX7hJ6Jq	113.9560584
Z5664hx668xO6p0kC57ID9k7DKUA6m	2:50:02	22.55458923	y7PN693v5uU4F6z9Ur8S6mTFlyWGDP	114.1268882
z566584P0IpUG9zX82TB4jP15wl0xB	4:00:13	22.67762905	I8Ud7l68oJ0o390Dd29084l46A2n25	113.8285981
z56688W36DcC566Gw3176Z47S06402	3:27:50	22.55937893	4VUY4O107ShDkVeq734x5840cW414M	114.0344587
z566K4X08967Foi14u0pLRQ180Zf17	4:41:14	22.6993688	Ckp58hxu85778F099QjG4bI4E1O3H5	114.0977583
z566P841M016659kvrb9PgG0P61XLM	2:49:17	22.55506911	1235B3Ao7d124q99ht8u00Fz16N308	114.1865882
Z567c0rNzH4H4605527i689Fp98X42	4:05:06	22.56984856	7658ovtG10c9526SH9Kg8j58Zbu12q	113.923529
Z567eGA07A6y4EY78m32Mem3cP7QL7	4:20:22	22.71890794	q985T7Cxh835k6hJt8z11h156O72j9	114.2592578
z567n35lm31v7u033ygyH53Van52Ya	4:25:37	22.62956935	XFw36s1nxo05OsRQ10M1a0FrH566Zr	113.8615987
z567P36PMA7ASF6Y80dash6l470y6R	3:03:08	22.68243843	56M410S2pi891ma1i55w8pQFWhAF0H	114.1326978
z567PmeL817S1iOj3sTBb563a2YOC7	3:15:11	22.54435898	75N40KjnS1z3u22x08LC1sczp7VZ1n	113.905989
Z567U466sPJb1V44376M0j40l7244f	5:07:20	22.68446857	2C61m3lO3B8x96442qPccLDxw3j34i	114.3251982
z567Wv04Z13sf48DYyr768p43024IN	4:51:24	22.52307939	7X3E9h83E9YgISA0Cy5Jh6tCh04t5c	114.0554288
z567z84859hxg40sQK7dgK7l0D9Ge8	4:36:13	22.68287118	a155B622233Y69S0B7P02G59L46519	114.072272
Z56805bRg00d6v1Uliir7A1464u66X	3:11:09	22.55306888	4Bw0rz2j4iAq9Ih52NE99LYv3xE689	113.909889
Z568214tFj0Q59IB9060SbJ9EfXo1m	4:56:29	22.67905844	4616K35s012Ibs3u5ZDu6bv8Wc1K8j	114.0384378
z5687070dL0x4iC6Lddg3wT181zH22	4:56:29	22.68604904	9654Kd1j23576Rn707VxZh5Q4r0917	113.9727484
z568a8o2xMX0MtBEnjQ4tCOZsQ4l8Z	5:17:47	22.69094806	jVsrQavi172vp94E5lWVJz03W6027q	114.2262176
Z568F0jg15MD77y61Jrqw4j104K4XU	2:47:24	22.63997883	EqZRPU7e10d9ZpB9zuB4L5RtoX8a83	114.423938
z568F397Qf7wA8O48mFic54620rl0h	4:51:24	22.53719942	95qnZ22E833v70s7R63C4gup5071u8	114.0283387
z568s2JoaP26B6b3N9528Wi2G9P007	5:07:20	22.68858854	q789g3L039688q1377XB720sKOi4su	114.3060584
z568Vr83w8fkAltrlVL3f41m10P644	4:51:25	22.73226865	Y9xmV5Z10R973Pr7p48a5259424rQ0	113.8243082
z568zaQ8dDG03Wdrj7W57h17Dni7Jx	4:05:06	22.55599876	72347AW40A377ncqSTU8z8J1JbA2Zl	114.1108689
Z5694vS640J07kkB0cH58fjqrtD100	2:53:14	22.57082923	7zdbY00t470tnna01Z07321Nl4a3n4	113.9325088
Z56959A2748B4H7k57OIr6j3611rnd	2:53:14	22.56292864	K480N38i71Ww0e32O986WgzH556fql	114.1044083
z569782p46Y9318Mx1ev6pw61r25r1	4:36:13	22.63662863	4C6Tw0rB558k5oeIe0S77058275XEx	114.0686782
Z5698ph140Nj4u2H1C2gk8L67jBq9V	4:51:24	22.6740689	V0e03Bo55C85X92b165891mli9lrj5	113.9825783
Z5699464v15G7U1c24h24ya1Pc7c0K	3:07:19	22.64869903	P9dYK2B3Ur479fh6160yU9D3gH028L	113.8294579
Z569bv8Kw5Ton7826tFq30971z8DFC	2:56:09	22.72279899	uy9237b36AM2iYq7I5V34WC51vn443	114.0428484
Z569DAy214yjKBsZ998r0VyqZCr244	2:53:14	22.71532864	KTGX30YyIg2983Sk4426J9S016D2I9	114.3885677
Z569H707YWV0z0992g46GjTK976197	3:11:09	22.56002873	416M7Ax6L628W800re847T8xvr6qM7	114.0397187
Z569s27q447679Rp3x0694n110MK8h	2:49:16	22.63780912	p017MUP2f0s54qG0JO36je3fg3432f	113.9305491
Z56B0E5mn14cmxIx5i660h1651n59p	3:23:32	22.72833831	zYvi457M8Up92MnlB8lI0l4bM5ihm0	114.2621874
z56B40827G6bYp325mCQU2O3203OlZ	4:00:13	22.63606842	78DL271D93516bz8B7S023L360L73J	113.9301989
z56baXO4QDCi6L6j99fH9IwbZ2ZJk7	4:56:29	22.52540932	2860u271z76333tBp36h2m1vz39723	114.0340085
z56BR4m4pE9T4D0M89k612O207sLks	4:41:15	22.57610905	pB40pn8uDV7K516s6489Z24HNW6Z42	114.1042682
z56cla34258Rz1Q42rmIK8Vc4PZi4N	4:00:13	22.51555904	Y428jE2M7M0J2f0N6bMb5D9n48D09R	113.9153783
Z56clavH5n2F3465N2V2r16Yq48P27	3:11:09	22.62346924	m6o3dgvn5w1p7W168162H290Y9P87y	113.8661986
z56d47DwHvL3679i5DtUk3bZ731btE	3:11:09	22.5659587	416M7Ax6L628W800re847T8xvr6qM7	114.0689388
z56d8A47AHV49m9yo74j8dB00KO2I3	2:59:39	22.54019896	Jx61J3M7hU10D7555n2J9Y3X1NW7Z3	113.9498989
Z56DxHI458jY0B08Z87D0xZ8bF65m7	3:11:08	22.69136856	Uod3Fw8lI721625y94k5y57k05T24K	114.382098
z56DZ2Vdqw327h55s4E5cX107Rlm58	3:23:32	22.72401871	7913881E4QDW06fpC7tdgIeM98b7XD	113.797339
Z56e12kaZE1BzF70Hm79Hd85b9E7hC	4:36:13	22.67229868	A8558x6N4423iq1XBJ7j78E96541Ee	114.2002084
Z56E4s20eID75f492663UST992ECXT	2:46:45	22.69836937	Ho2PwR7Su3A7Zjk6Rr07a6k2y1869O	113.823179
z56E91208WfP1uTN9F65k6W2344983	3:27:50	22.5380397	F5r852EH911Yn2x052ROE828u5R4G3	113.9095183
z56eTbKN438iug03ZW66556juOo566	4:15:14	22.56129937	G6Q8d5Otg7697s49hY927089otS22e	114.0477579
Z56f9q67x6345HP2wYik39Lcdd764Z	2:53:14	22.7067886	h187906HI9454Wg4sSkKm7nb84f4W3	114.2591581
Z56fD6Z8cZZZ5N6LW7U7N6828w8B6s	5:07:20	22.71971851	2FYZCdJ8NL8wb83lsIOzQ5669993VM	114.248368
z56feloe3C83l7QU7355O804u60Kr0	3:55:27	22.64035902	MYR50i8N3jH171rD3Fm04Zt0297dq0	114.1311081
Z56fGJ8A89c488w696fyb2o073TG2q	2:51:10	22.5877588	xnj31IzqIop415i565P789gBB80518	114.011409
z56fIQ7xa1Jfo25MH85A7234KZ98ld	3:50:46	22.48484906	8926q355KUl0o9q79079D1z8B1Q0R1	113.9318791
Z56fw4z98U8n8LFbbJW1GF9O7T6BkA	3:36:41	22.59417901	10D70Q9914VJHHe5Q477xr7X9U50g6	113.8791089
z56g1A3LOmto53153A8494sN440988	4:36:13	22.54081895	62p144fo566B1m7Sp99d8h986gMv40	113.9954287
Z56G8jOdT58330q1Qd9XX0QDX941m2	5:17:47	22.57162945	3e405E7BQ3Xz4qY207c4A659hNf586	114.122859
z56gH7L39T0017056gzILg0H299l81	2:50:02	22.62211871	Tup895w1SR2zNU40t48x937gJ88rVp	114.1099282
z56GOg6kA6x36Qx5n6PnlI1us24789	2:51:09	22.65928932	7I47SvI7s3N0N8p4RvYY647d2bw8p1	114.0178085
Z56h3OQ3X424z980607n64Dgchv28x	4:36:13	22.69815806	HOQif6qUQvGUf250x96452a2l3i1Sw	114.3799481
z56hAV15fepH8UcV0z05G9n23g4540	4:51:24	22.55389914	46G7s63Z9mrW0v0rBlv2r7s6B28P68	114.047519
z56hcmUn1XU8xJ19Xi38Ty5eqxS8pD	2:59:38	22.5766692	QU7x5c92w1326oJFKdyvLpL531z35Z	114.1271681
Z56I3w2SwRHJ46L0R4577558r7a89e	3:55:27	22.58447934	3L402R2ewQ183327ko1BfpBse3PG06	113.9964791
Z56i9Fc13DlGUd1k80Jq8h5wwjKCH8	5:01:57	22.53467873	02yn44M550E2842VgUs91EC8DJhw48	114.0529088
z56IFB0Xb69f2NT0d5oByRun083b24	4:56:29	22.63463911	91Jy5Y20zgf40ST3Pu01mi1Bb33t93	114.0259885
Z56Ip1347B60C892a671H6Y5w4i57b	4:15:14	22.5802094	972z3439RKDt7itU308i3eYkH6509Z	113.9543285
z56IU4w49ri0f5368cIY9F1E2v43Z8	4:46:19	22.56344906	32kO9PWiZG4T64Y56845l0w82rm4Al	113.898589
z56j4Cafn2TsB0xUiH6vU6ueYr1jXQ	2:53:14	22.61217811	0I9x3y1Sn795ChvF605QB31524a13B	114.4092183
z56j62hp26105w36ZJVJosJlwV7GAM	3:23:33	22.57883904	8D8VF35O3Ir64Y05avv6e7v93GFdfG	113.9156383
Z56j712RcU9893t389L255rq27gDoB	4:25:38	22.70390862	Z9A63I53W154gol12u286917n340C9	113.916308
z56jha02h8rn4264n201GAtNb1Q9dD	3:36:40	22.6305488	p8crmGx9l5mS6J08F7WB1Bjq8p808J	113.8457788
z56k005i1iJzY19O69Po51827F62Dk	3:03:08	22.52348893	16VD3402m108PCI3Hd61V91nM08eOI	113.923429
z56k59o308vp002eW9C07D2cta68jU	4:56:29	22.53980884	33376T2avBLu1542e42f85773YD492	113.9498488
Z56K78qFx78t356pKim30D0B4Gj2YN	4:05:06	22.55105911	Q6lG97OrDQ3z694tMT4gStix7I340q	113.9331689
Z56l0qX704Ed6461p63GMhII6K91B6	4:05:06	22.66454897	31NKw6bdT1UTuc901wi6M4ed7901WE	113.9343088
Z56L776577J852ITYj203AV500SO6V	4:05:06	22.5858992	49I24ia39P41695F10pFv2j67Ft7n1	113.9299486
z56lBh4Pb606OUe3r005EU59M3yM78	3:03:08	22.7783684	560Ns5573aY9uVC75cmF5FT9IVM8Q4	113.8988883
z56lc0B507148g0bAE2Q3767N7PGb8	3:19:19	22.66774852	5j99209e1Y54dgb8rDJ86N86U9NC53	114.0422787
Z56ldD48rFIFSai62ZYh06rU3IH95F	5:12:31	22.63343847	ooe4u54vx03U827e1R1qSac29RO64b	113.9129287
z56lPzZwNAQ03g1vUOp31J507Ov037	3:03:08	22.64294868	FP65h3ZB0aWjFX1P6tD4934789317Y	114.1807586
z56LX4G26Z03gVV1F2Ggi0S3XEc12a	4:15:14	22.65831813	7Aa8WFb0Z98Xja0f563n8765296zxa	114.207908
z56mTlk112KR0qcLyK0R5POG5q2624	2:47:24	22.55420956	tL7w8H256G4gvj9t14I88VBX6iJ57k	113.9881688
Z56MwI7CzY8X0y000532AL8AS9IiT1	4:25:37	22.57708902	1B4fZV68fa8j67rExe722df368uY45	114.1202683
Z56N8e72JWox40H4gI2011i4oX456V	4:30:57	22.67053905	86W673HZ1Ss84P8bV0D1Jh654K9r0i	113.8287782
z56nk8p2Vt0xq92q78YmVZ2d0Rb8E4	4:00:13	22.55109921	W893K7493I67uc7d0Jpu9r340srG3u	113.9580184
Z56nu1Bb1a69mM583Y1I9Dw8I7G3b0	2:53:14	22.73714915	629J66Dc5a0l88Sq8uLiC804ac9848	113.9344685
z56nVFOGS4ri68Q65BshJGX9NcLc9I	2:51:09	22.54200902	HyT4la2h7T9B47bsHI513d456K7E72	114.0811789
z56ob2Lt95sy587s6X0o00X598mW17	3:41:16	22.71779874	0hIsF4tvn8p3Uyk84965z7g8LTQb6y	113.927218
z56oI4499SyX2164E0c3051453IJ80	3:55:27	22.56933873	lFaLtt864WIJy43g618F5K205d9T91	113.9330781
z56Oq648UKT35B9818O27145479Vkq	3:07:19	22.53617883	4T17T92u8s45lxh7a3zK4os09ZB907	114.1180588
z56PM00b58ovR5VB197QSTn946P57S	4:51:24	22.68592912	s41C18gDjQ4XG5i6jx7SP83t28Z7O7	113.9577585
z56PpY1YZ41X45X4O916215zl65Pcz	2:56:09	22.62406914	vSRWw0l8618K460z3ky9avNfJ255g7	114.0143486
z56Px9bG049O8HB2ca98k2D1Hzk3h2	3:03:08	22.60676891	4Arck58XUP4xs7rg1ykn9co156sT3h	114.1155886
z56Q67rp0Atvt69S9Zf5gP0P3pb81M	3:11:09	22.54621931	039q9RG4M293Mwp6Ro040sIwp7PiyH	113.9336589
Z56R39hE266OYI4463275ABcaPP66H	3:15:11	22.55196908	5P61774F3ZEp9Pib7Q7JxWl814P958	113.936289
Z56r5F3693pd39v083X57830dS1ZT0	3:19:19	22.61991925	o16wk0LLP6wQ1AN633d79WWnTZ06Ie	114.1475185
z56RngW91zz54o030F1Me4739f5r7N	3:15:11	22.51342942	v1E03ci3NR664o37F4I8P0JRToQcW6	113.9388985
z56t4l4WG187g2180H9x645b42JEG2	3:55:26	22.60882932	0OldMc435mB3b07KBlA39426oL95bZ	114.1338887
Z56tDMbJ94Th8cA1M91ZS9PU5e7NXl	4:15:14	22.65913901	qQ24qn1MJ9R62f0A36dGy66dr8w41J	114.1368779
Z56th7i67z5T52T342je54UH654OW5	5:12:31	22.56883857	tg730an154N2lPU1863819fwW3224l	114.1426185
Z56U381w54F93R842Q0c6l1kq52s07	2:59:39	22.74942858	W98L09b21DW8A94Ps0VP63924R1HFC	114.0352978
z56U5l6o165082144AU477yn8Ng217	3:36:41	22.56848905	MqNc47B369I7dK7z8C88Pz223gw14z	114.2525581
z56Ubb38IX4RG4T7y79d456769E17I	4:36:13	22.54503875	6I0xXuPB27pK200Mp9NSQh4V807h04	114.1295887
Z56UJs0651fP1c2v6N3MtHrE1c15Vj	2:50:02	22.61000847	y5r3clOVR7Vj6ZXk7W28dq20T23239	114.134748
Z56V6gQoHGrQkWK5I13oe1P993o5I6	5:07:21	22.55602863	fgT0K26A48k52k1B5It2Q5897TC75i	114.1255186
Z56v778sZzy01413R6k2PJt1KSZ9r2	4:56:29	22.58521929	2Hih7SG2ti69OB6663yArmp2DORs68	113.9301186
Z56VDo849k14m35134U3V3r8I7P13R	3:55:27	22.52507912	116692xYGnf7g16RsJp03U7JM334tP	113.9390584
Z56w5fj02Pjmb380hUOK9Wz772fH0I	4:20:22	22.6753889	m21wb6283L128I7497bcIj0n5T41ew	114.1222477
Z56WsTD7ia3p4v4KjMba5l2B4r093j	2:56:09	22.63425869	2K7m2J0b1QH8F6fZl5YJ9g70513PSo	114.184108
Z56X676Cy328gY18d4x3nZK9Rab04w	3:55:27	22.68994854	Io88732Ii8l1BlasV50437spQ0QYuI	114.313508
z56x70439n43P8151532873ZFO6Sa8	4:20:22	22.50469893	8BH43643J47129HIml0W39k367P1VG	113.9266384
Z56Xugb9YoDPXMO54PE6142q5Ve325	4:25:38	22.56262906	Z9A63I53W154gol12u286917n340C9	113.9339291
z56XzCo623V07491euc277F9Z7R5vm	4:20:22	22.72628811	R33i4G1nA72J2L7G2KA6o17Q4o8MiU	114.3690075
Z56Y3r6NmS3U8Kg0G4QS1jzh24sWL9	4:30:58	22.64813812	2qc878pI4XZ1dYo5827Q13HljySWQd	114.1773881
z56Y85407J2xc61a2pFc08m991771v	5:07:20	22.57361953	8uYWC9r72uK9f0rPAXnD8YEo2Fe7y2	114.1230288
z56ycX601y6C243z73493U0KCa3290	2:45:11	22.67191912	u32l9897E8mI248Nk88180tFr0y78N	114.0479985
Z56Yy7z6RP1533GmQ863n9A4u018h7	4:36:13	22.66447841	8FKT655DY6UPLg3X1X253D0744t62t	114.3636677
z56Z1252R4641403mK7rU0em6W0AJ6	2:48:11	22.68810927	60x6934uMe53Yr436m2bwK9187di4z	113.8019783
z56z172N60nI3r1MQ0m2Ac0T9825k1	2:51:09	22.54076941	7GEE00L0B4W3J1bS4IFM3N7SH8Xz2x	114.0989084
Z56z3M7x9EU2D3YX1lZ0IWcf1vYm2w	4:09:56	22.6156085	73x49411N22476AZs1GFn48NfQ47hb	114.0962684
z56z3Qo4rsc278af4BtdQhX38DB2LR	2:48:13	22.5270393	41Bz05lYb17ZH0e92q92A07gm0on50	113.9293286
Z56Z864PzU1zQ36Ve81jBy976yd92b	4:41:14	22.63210897	205b6caC032a4bbbD96yrC147BKq5O	114.1527385
Z56Z8E72FX9r2761po035E4Z0fVkn6	4:46:19	22.64022923	5Z57bKtGJ786rv84VC8i93OUo81cDI	114.1931184
z56zG5p295202793T3rDn428e31J82	2:59:39	22.53407906	msp1l81w66lbUoO01GRh21569jJ3Fx	114.0770586
Z5701Ec5a009u5qpZ56910Km9Zb0bI	4:05:06	22.6002288	LvrX5t95z20G804Y8799w3T337ORu4	114.0168583
Z570449A9w0c5838Njy0V85L9jA3NF	3:11:08	22.68223835	361kVo0618172i76n3hY9NYkOtIgU5	114.3369478
z5707M9oiwKeWR941vXX0417684D03	4:41:14	22.7478777	R7b439z3kdX693o0Slx7CctZc9v98b	114.2806879
Z5708Q78AV9z05oyCu803p71kaFq67	3:55:26	22.54000868	S9wF8p2a09x38LC22KGtiB90W5rmN8	114.0697188
Z570A995L7x791IM216aB4157GgH8T	3:15:11	22.48987936	R3um8B613EmJ3Ohp5gm2iUhO08A3IN	113.9250091
Z570Gjl1f95G1Esk04TS1aCH2g6441	3:11:08	22.73360788	01C1236q94w82s4rGW541uR4ikK8sL	114.2523177
Z570gT7GH47byo97r0BwX969Mrian3	4:05:06	22.53453872	064AB927T37MzRA6t7T4G36jM8zkG6	114.0177683
Z570I8I57Grc8gh58N2p1288n2x051	4:36:13	22.73295902	8kn5K91494sEl7Xg2Gv3Sf6T0M63Wi	113.8443781
Z570J02e9GC31447Xj3tG3bKek1P50	4:05:06	22.5559989	s71Zj507v3741F64t0fSi0F51479ar	114.0152686
z570pmS421tgdaM0c93Z98L7Vm81g9	4:05:06	22.66545882	SKS4F207054569k478jj4069j58J6B	113.9356187
Z570q0H753w98jSoY2X5262sCvN3tA	2:56:08	22.68153812	kw4d5548ELHCD88W8veR62K1K7a0b1	114.209438
Z5710P121tx8Rl1f523539FK5c54BG	3:11:09	22.55523932	eUL711EEiSsk10ZVNWC60I446lTL14	113.8879584
Z57112eD835498C22v3tO4h0f98Y9T	3:27:50	22.54877938	dPn6830732ATGLz5m82j8L2SBQlgI0	114.1044783
z571227SSa380dLE1Jb8a28Gj6ecH8	4:56:29	22.55167897	5Fe3Y4Pe0830Uj3X2EjQ7bB5GTjt4R	114.0728291
Z571297153U64J17jQ54B47sm0B6r2	2:45:44	22.56328946	194gh946aVtk188Ew2a41038Tb8ws1	113.9919385
z5713aJS5D5290L5XufMZyD4SB96VP	3:55:27	22.55681863	3s201q09Wks9cF3oIPj126E1fY8L8C	114.198619
Z5713l8G2hn7r5oj30LVSqU5wyLOn9	2:45:41	22.55574899	6rrM9IudD712TjR9mw9fY0C670O0G3	113.9882691
z5715aX786vPZi1eu5a8xX81g30g51	4:25:38	22.68829789	4fiy43n30z0qE8TzO70HB1l6G1X8qQ	114.2287681
Z5716z9HC4oqRt7nPssBBdl1Z6e8Vz	4:51:25	22.58849866	f8By4nr51A52bE316E6n0z962L275V	113.881579
Z5718zOm5wq5uIG53x6r2X6I53s257	4:41:14	22.73397805	5uZlw0J6kNdeq40p39st03Og086M5P	114.3886479
z571DF35I22b4y45G3x6zC5J1vhM84	2:45:11	22.62092914	0216576ULteX3573738UeZp6X49eG1	114.0297182
Z571f31e75jb3s2Ea8X9me54FqVQ82	2:51:11	22.61156867	n037qbqJBA3Qts652wM672Kz9985B5	114.0268881
Z571o9657PS269LHIudz8962777B9R	4:25:37	22.60234859	1B4fZV68fa8j67rExe722df368uY45	114.1226183
z571q68LMpc079n6mK21369nw74L3G	4:51:24	22.53844861	2zIdyF5478lNJQ34k651A479ae10i6	114.1048283
z571S8Y58R80L67dazj60416S26977	3:50:46	22.63162928	7X07Z71a49233YD82nEd2t2nzTasEX	114.1052481
Z571v4UA00Dz8lE324250Mr1X2Irm7	3:11:08	22.71236841	01C1236q94w82s4rGW541uR4ikK8sL	114.2078985
z57236lEwGc41638ZA6OJw531Z6oo8	3:11:09	22.633169	Js0u4v92NF81599v46T933629j7O55	114.0604379
z5729xD234528169Si2o7177lGx0g3	3:11:09	22.52782912	US98vXt1WX04A5898p37ss892Nqo11	114.0197287
Z572DUuVX94U0dbe4v170493765Oq9	2:47:25	22.62082906	4p2D58V4Km38T11SjS8f7R6St666WH	113.8382882
z572j3b67a8GcSt63447IN901U427q	4:09:58	22.63030852	lCH9zR724p3j8uM2WBuC362133h20j	114.0980186
Z572KQD26u9yFLxO09D3509266450x	3:46:06	22.72048852	31R5Dq831p809T6BQvL3SK83804x02	114.0649479
z572n2k5k6PUChz5x061nD1z19e01D	5:12:31	22.64450867	01hb16G54165B75Ss87Qf2V3413uCc	114.2102987
z572U2BJ69u7RDx4O0s110g60Mer0K	4:41:14	22.7480583	4Ug580Z0683961Kqj151679J30R41F	113.9074579
Z572u77ZhPwrS6mOi2Eb8H7HQKz866	4:41:14	22.66262862	j1r9G1Lk1P0Il9dS2HnW34U648bZ51	114.1025481
Z572x21N4520s87332iR19rEQ130ec	2:46:45	22.56267885	354530AFwcC3WF8I63B54x236n4b3E	113.9573681
Z572Z5Y0tbfG6N57Pp3rGw2r9m6tKw	5:07:20	22.5569587	j1450Z3CM0449k46i201tdfL94FA4u	114.489668
Z57338i2ntW5t0TLq45K7sdW5B3U2G	3:27:51	22.52996919	cnaWG2a459xq0g4uRrCb75970z365s	114.049589
z5733jbG6Yuk4E6493E5HIhSpvYBS1	4:09:56	22.64664883	d7vC46CjB7Me7vta8alV4bOP5712he	114.1244383
z573539nt4f88052677d0S1zr23ZN7	5:12:31	22.67043891	wHQF6aR7hUah7553SAc3Rlc6dXd09U	113.8293686
z573A2A1Wnd1m5VR2wv3P9QK14S074	3:41:16	22.67103851	Q7M36857gTsQ3w4v728l9u38b450Jq	114.0810683
z573h0r6L91qx2227wR5mp8vORu0rW	3:27:50	22.61736882	42k0h71sQPhE4h3EBM8D9s02r377Wl	113.8545792
z5741l4Q8GmN2790983r42To52FO15	4:00:13	22.56286909	NlnxVp3qDa228KntRz72466qX81ni3	113.9339291
Z5742lhz43A9QX03bB7d3EI0DxBF82	3:19:22	22.58392881	P6C53b3FUq927606pH46Vj8260y575	113.9772084
Z5742OVsU2ZEca9SubT1hfWI4hwh85	2:56:09	22.6935783	BtC305668n43l9c17s994n3pD9WDt5	114.2203377
z5744o968e3rZn24L50U5L79I40j7w	4:36:13	22.55619858	10Kjc5E1H26RS6z23362M0JzMcrK6s	114.1206883
Z57486Vcvv9e8UOCH0L9e556818vd8	3:19:19	22.58743912	5erY741DKQmiU32fu6x7T48ZLvDWZD	114.2875885
z5748F610wW283j1LPK6335xH57b96	4:36:13	22.54895924	2UJaDSGN0THg6QCOos0c1qz41i6d39	114.0959182
z574Au8aWpBq1SW97Mf17666041006	5:01:57	22.68010841	2b50EtL1qtfSlpE71387C2746160xO	114.2271982
Z574h6393dVD39p56rQUlWHr3bHYQA	4:56:29	22.77077842	1024407cOiP11Gzexvz8lZ1FsO1x9p	113.8535087
z574j0X7OAd5n7g09r6Ns7KYp2vCa2	3:32:13	22.54611898	opVu875822Kvt32188GaxJ6B99GA6f	114.1415883
z574s9zd49D95X9z86R1w0cduvB715	5:07:21	22.74870817	7663j9Z017F9EZ4K2K71933Ftv3530	114.282937
z574ts996lR4455i49vXImuZ5g5j4n	3:46:05	22.7335278	5921X48129C361u3p2u4G73yruIk40	114.2314576
Z574UIvwK0H0nb9Z680G25ijMLr581	5:01:57	22.53657884	M786wCn5M7dw49197H0F13TLtt6eb7	114.0295784
z5758yo27XqiHw9047lw0DX7Td3K8K	3:07:19	22.66182919	90V3Exp9c0n9Jjor8808aCiE3V6712	114.0788989
Z575Bn65I9Q2LQ8saS22ZWV8OQ25k6	3:36:40	22.56687861	5lT668189g806854nmpEh68g2S76FU	113.8820988
Z575f0x68Jx6eY78hf3U339m0y6SU2	3:36:40	22.56987853	p8crmGx9l5mS6J08F7WB1Bjq8p808J	113.923479
Z575n8TJ32s9360M26ps5i3RRi9556	5:12:31	22.54126877	fo79h3Pvs08107C9S46Mjs41l6x783	114.0962486
Z575Nx080rZYXm899f0S0ce6FZR728	3:27:50	22.61659879	3T4Ko2719gh17z11Qc9V20az925vX8	113.8580784
z5760t6UN100g42oQxjc4hOc3l2Am0	2:48:11	22.68346878	U0fCKQ84dfYS70y46UHc2imU0O4B0d	113.9610388
Z5761Ec818166hg97b8y2038S4Q4G2	4:56:29	22.564639	1iX0S5GA91L8E29I97Mik4031T2643	114.0537881
Z5761m6L3CfKMN9Za2883cU265qNnS	4:25:38	22.55664976	S4124de98e1T6ED135D05E758T50Cy	113.9341389
Z5763Z1m94zR5m358le0pu207T0OFQ	3:19:19	22.59844942	lzwpI675TS6t39HnUP3KR92FMp9Ek8	113.9405883
Z576BI6066c231x817tSNp01882TOq	3:23:32	22.7295078	68c1B3L1HD3cLk20yJ24R71HN585p9	114.2713074
Z576uj6BvMwHr8obKo82Z0F3qtK1c7	2:45:41	22.62880851	D593V82GAr4Rtt4Mn9RMD2Lt78Hkp3	114.0929683
z57704Ie0P7LTU2UT5p6sEamEBx7J6	5:07:20	22.71393819	2FYZCdJ8NL8wb83lsIOzQ5669993VM	114.2419781
Z5771Ve3m021Zt9054CYAy6JM630mz	2:56:09	22.73216923	9Bp75Vw8sr7685vCY9jruiP2IHS9t0	113.8441387
z5772bjb6TclUjY0rr02q8F2b0jw79	4:56:29	22.67067834	JZwe6DSM8115DJ4T51Zr20P61f4tS2	113.9868581
z5776378148W3QU02M018Fk0a0a8TO	4:00:13	22.54127926	350b70549uCGs7170cj359t900lA42	113.9384889
Z57766R981331C0k747SEwEb351123	4:46:19	22.60637906	7znli2sNh339Tw0ka4678EF57vEtyX	114.1449077
Z5777EFq930U4n084hfCB155CP4159	5:22:59	22.58586914	DnC3vT2951I65u5Y4Uh52228HWr5VM	114.2910589
z577h17YOKdgye668Btp96zz5679DD	3:46:05	22.54022919	24x4vE72U6R0kZrp00K4Qj645oe587	113.9478383
z577l3Y1B8M2Zt4078S4WvXJ7z027v	4:56:29	22.73083838	u71i3No8QT5oX8q3EW134Lwc0f6R4w	114.048358
Z577lB0NB0Y8p04y3Zt7276gxRhPpM	4:09:58	22.52199896	D6gF75Q4083x6BGD18ACX8Qx2k8100	113.9345689
Z577oE14514UV5Ay1sBu1wfF8IB25p	4:41:15	22.7075991	gtyr22d4G410V8P0YqNOO4C4g1dR64	114.088978
z577thSApF6sY95OQ45cS99b8X2lW0	4:09:58	22.70792884	Uk3PKky6ce9z5qIH22U403z0cuBquL	113.9094881
z577v2L4E21ppMd6HHX325Lxx641l1	2:51:09	22.63282851	HyT4la2h7T9B47bsHI513d456K7E72	114.1051582
z5780798491347lm3F7FC9Riin4IE5	3:41:16	22.59798861	C745lQ8Nb2Tn9F1W21e79harNxx56M	113.9316081
Z578833Ozza3nPq4vFI15NB5840hF7	4:46:19	22.55581867	504hY422gPvp40h74RYza45Ns97Hs4	113.9881589
Z5789Q86Rl575720x7ce5244rq9POj	3:36:41	22.6950488	8ui31O1jHd58tX1Yp6W73ms03Y523J	114.1141282
Z578DI199iZYjH1PqN4D29T90BsAf7	3:46:06	22.72959849	g926B0w51t5cm1S96gl52NeAb802zF	114.2707474
Z578ee7p5i624Ul8Vq16Q4qf90wf9r	3:50:45	22.74850779	Yu4dQt65el5766F43rvgK861vh3496	114.2826278
z578ifWw3n91wUE454t56CR7482g3y	4:46:19	22.54300945	041iS90jIm0lMTGn262v02B5T43ftx	114.1178085
z578j56tl8RUND924G2SZg3fU1A828	4:20:22	22.7499975	9o6O5o290lS0tr5YEh5dy0315wij1p	114.2687476
z578W3H6278SO66Y4ZA220b6DW308y	3:55:27	22.56448954	G27DkA1mg74F5RTDz2056726M2U8dL	113.9585291
z5791Ovh1o79mp681L3S2jw5J1Yj42	3:23:33	22.64682864	246u51y7O628r2Unk3145LU977hCsf	114.1822478
Z579622KB518031b3iIPrT5449V0Fm	2:45:44	22.60104874	194gh946aVtk188Ew2a41038Tb8ws1	114.0292689
Z5798z08Q9n13kgr07cYa89cY07Es7	3:27:50	22.5415091	pHz6IAnB6B8X7Ys287dVha13jO8Q42	114.1092186
z579Ah97l6606333M9aYTn65H316ep	2:59:39	22.56602861	9o5T6b4f037Ax7Gvp677J509b7p018	113.9265182
z579fQYD20S63za90gt82zD253vLmi	4:46:19	22.52841851	7znli2sNh339Tw0ka4678EF57vEtyX	114.050219
z579k8e4F96h475Y710HpYsyMn5L48	3:46:05	22.77607824	5H8XK6ckpoiI5Z44858Zz93P501Z17	114.3142975
Z57amn2B8gd4Ms0WTGOSiVK4470K4J	2:59:39	22.59908952	5386340r1C7xEG40tZ676i7OTCkR32	113.8905683
z57B1q429Z98y259Fj8U03V5cg5L44	2:45:41	22.55339935	il2B3E374W1789a3E1s39X050UR498	114.5453687
z57bGR4i366Hl399f5B9Cs16dIc607	2:45:47	22.60325968	55Wm73XX2N42t4q67305OI0xQ8g6d8	113.9246082
z57BuKpp7e2R14vgOa97E2839VoqvW	4:15:14	22.55614839	gtftzD45a861jj5y536L76MNa092tL	113.9478093
Z57c4017531A617V7QjXhcm58eiUSi	4:46:19	22.69097867	M845Vl9Mp13N113xR656gMAo28V7ye	114.2601377
z57C712p01i4372f964c88C675U62P	4:20:21	22.5993787	88DvuQ885nL55Il23G91c2834ZTe6b	114.0485287
Z57c798CL86LLr1AT7Pzv2lv49504a	2:46:45	22.53971919	1fIvI191H3UfJO5CXTC66u248515N9	113.9674284
z57cc0D4827D8s343zjg66N9ObbLpK	4:56:29	22.54196945	mU736Y3g1236O366Hf32W7EA83Q6mW	114.1114483
Z57cz815rAoxB4n46a50659fqESw99	4:56:29	22.78487816	4yQ72z622735K75rPPV14A57pPfb59	113.8818581
Z57D52oDJEh711Hd1jIRl5Ar4C72WV	2:50:02	22.56743861	Kk798R16UVL39orFYZ0uzO46zpb045	114.0949787
z57d9F8gW2u66Z2D9uF5Up7tE62041	3:15:11	22.52075893	511H85HmAXiuRV0Xs105Sl3O8OVhX4	113.9292592
Z57dK4249vUi104bKv2oS98D7Z42C1	4:41:14	22.7084582	1e26o7344f571n1hg7oLBr78m804K8	114.3396576
z57DMeb6dobn7Ra1727k7t2960z0Dx	4:09:58	22.66796852	f90Y5d8vOX6504OHmGR3Z5s2Q1Wz38	113.9253984
z57dtyyRwQP5321IgNf4ToTP1770ye	3:36:40	22.73879755	248iJOp050r668670w5v509z5UI4pG	114.2823481
z57DU6Y3780hT68F0L5Lgec63q9fF1	3:23:33	22.6630292	29d1d64O4m69F1757ca8tE1607VjnB	113.9985483
z57E3292xZlwV65qpDk86W4a952dk0	3:36:41	22.55214976	R50P191r79837726D51S941vY1Y41Z	113.9096091
z57f66n5681M5k4P73pd1m1g97031M	4:36:13	22.4891994	gq559mpv119f7L6Zw92Nx3H7dKT19n	113.9250591
z57F6nE3X6D0568Z6Y07g6t2h0KTwX	4:36:13	22.6893886	2O03MHY884R2l9U4rp260t108678D2	114.0639788
Z57F8i12tSQw7W32oB30O3r555FmM1	5:17:47	22.67009832	08yU98F90n8l35pB0dR45s94lj3z8O	114.1226986
z57fJ822z50N7Fna97UPc025FeEGK3	3:32:13	22.56201877	J05869ihBmnVb1RS81b97Xd3K18R8L	114.0187485
z57fW951A2ES31v967DRF56T320jeZ	5:17:47	22.7710583	7D4403m69rJR6oW0G107rvIV767gz8	114.3234572
Z57G340soGnHdAeez300n1L4R2U86Y	3:07:19	22.55620939	Qs8bp1f2x67916316Bd1rY6Alg2N4p	113.9934889
Z57g65zT0f66Ct012Y1tz4fVT5SE47	3:11:08	22.53388963	50J2zs9GT22A6JsTohV1QY047O93I2	113.9499385
z57H2oF2Z278NXELrr8EJ7H817WQ22	3:23:32	22.67779908	T7C28ZO5x14vq9Nl870C500S86pO43	113.9326887
Z57h352lk4001bceFH3q35e7tlWqT7	2:45:54	22.57942923	GX8n2rEOP741wCDk93i59jKXHFH1Fl	113.8700991
Z57H631e806SsfQYGM83Pz929oyBLg	2:56:09	22.71495859	N08QlX3YwfPNT6w58iLzv8MQyC1h9u	113.9068782
z57hr8koM8JZN07Y31631J0eH3HaF2	4:00:13	22.56722932	39szB6d99LC447K18UOO6UT152FX68	114.0902087
z57I2X97Q2423j9rXf4Bi34d8j2l8I	2:50:02	22.66136868	9R57U85304XI59Oe7g24c5hNj2938H	114.2772381
Z57I7MM82280lz8co036a3AtA2536b	3:07:19	22.56568913	K7d72XuW6QiQz21X570ST4b0YX6ZQ5	114.0672993
Z57If807CR8r1R1w6sI7pd75cf3305	3:03:08	22.61638895	9Zc632eN8718z981B808v05374Dn1H	114.030648
z57iR90621M1QoJ1gR13ablje63Ksr	2:48:18	22.62034841	7PX9dp3U236pA38UyL3Dj18Z48l6gw	114.0399981
Z57J0a2bF5u3Dj73m9KM245997O075	2:59:38	22.56188932	06H8D77791X819na2z0Y0Vv4u6E5EH	114.1203891
z57J60Nn176zJ462Mx5295NH5M983g	5:17:47	22.62609913	0srVu3EE58465Z2zND8hPOT4517s9U	114.0311989
z57j68s5j314s4I17RxhE311TTuk42	2:45:10	22.7744586	7K5O4a10uXulN7hk66Sy2s6e05U2Dv	113.9180581
Z57jr1q87kK4e36s7894245861I85v	4:30:58	22.58206854	vBf5FO7M5g66neBac028383xL1Jn73	114.1469883
Z57K85Fc7187atp6Z7l15vez269x6q	3:36:40	22.67567857	4SU720a95C00513s2y3xTB420vM00q	114.2088779
Z57k8lV0LT01v7I6l526OC66N6Dqhz	4:30:58	22.62664864	2qc878pI4XZ1dYo5827Q13HljySWQd	114.0648487
z57KEIJ47y20Pa16UVn4N3qaobZK2y	3:32:11	22.50700915	UqOX6AW9b5685sa64Kc8s17s5ny143	113.9244681
Z57kSD147BgBL27MrTl7OFT2o3Zo43	3:19:19	22.52097611	2ow611Y7KJ32o86uZ67a3V16805SX7	113.8889408
z57l2jJUYUy4649TZ71r49d8t6WZvO	4:09:58	22.63316915	0K979DNVi5J3y7EX95h2zf354u9382	114.060518
Z57L494W7XBB43J8kTqM1L3o8Nm922	2:56:09	22.6405191	3Wpm62Hm5Fyc89K2f80yzIY054y8bA	114.1199778
z57lO32648x0xoR4TnS866388Y1sIn	4:15:14	22.52157897	qQ24qn1MJ9R62f0A36dGy66dr8w41J	113.9417486
Z57LTDT8EV44iiiY09T17hS2e26AW3	2:50:02	22.52527901	S5tv388J0mKMgSnCPDf22Ig135Fxw8	113.9291285
Z57me2O77rQJR30LvJrDm8TVh09o85	2:50:02	22.81886766	8274Z084J0at9xR1s2J1N3951IuA3J	114.4561072
Z57MqVMOPQ82tK90M493Rd8g846Cgg	3:32:13	22.69257852	UE623TnPX2CdUY4100UVE7203U3PWI	113.8360788
z57mt2CgY17176T3rc2532N39dshp6	2:59:38	22.52096876	1OONv8Q2F61V368e6pQ8F10T9jc6c2	113.9899991
Z57Mv2S485oC9yi8X3cIOK5Z0Od8o1	3:32:13	22.60473869	1a0S3Q38h7z3keaM5wRjQU2nGW45br	114.0176085
z57N1TuNaE939229izN9G5676d0o60	4:56:29	22.55565892	UP7c3426N582zA6u4E93vLtI9P516V	114.2380389
z57n2ltb86lDlem5u75oC823844775	4:05:06	22.69783894	31NKw6bdT1UTuc901wi6M4ed7901WE	113.8254788
z57N8mdEZm96J57u7P26O9gQtQyi6a	4:00:13	22.64526821	668ZWv403KMJ8apJ1Q5xl8S7z74m1u	114.1701686
z57nF1482I86tW63gb1i3Ao9K3jXB2	2:49:16	22.65974835	d6iB6kWg8ct9zbdnQ7lrqe41LERl42	114.0433382
Z57nLeVx5gb2w1Nagg4hF92FnJ27lN	3:03:08	22.69332814	65Oqu03598i34uOA1Y4L1XI9Gl44O4	114.0496878
Z57nygu5y52t078l3iy148mcW0s1O6	3:23:32	22.69440802	zYvi457M8Up92MnlB8lI0l4bM5ihm0	114.2367085
z57oBE7K830s5Voy7k8kF0tNuXX133	3:27:50	22.60693908	S2343V09E6PD3M7L0Ox4m04vo348pb	113.9380988
Z57pm8tO02w6m697296F9V33E0o03V	3:15:11	22.53931916	tWM899cv07G2RaQ8440v8oT6431827	114.0462889
z57pV6x93M18UjMvJk290nFpoz0P67	4:46:18	22.54812911	a15f77r965J2t2NY1zCv9S01qBK6YI	114.1423089
Z57q3Xx49TJCr65l0d26360N2G3qG9	4:20:21	22.65600917	aI8R5L6K34AWoJkBjI7I98130iZ160	113.916339
z57q4AxlsT862sBO6gAz51nlJ1S090	5:07:21	22.54562888	T204816A28Bm05sWk78Q6b7J7692u6	114.133129
z57qH5VBQ3HI42b3Tb49bhV2w588zs	3:19:22	22.59841906	8v1hq93560lbY650dYM6TN4hG391KV	114.048749
z57qta1s5neN94WZelbp8a4jPUm204	4:05:06	22.68312875	2cpYvf2ckO11p9589L8h6Ov012dNXI	113.9525886
z57R0u9634222xlv020c8jdL25keQ4	2:47:25	22.71185835	7k261A96768O5J39EQ83eS908R5Xtw	114.3483977
z57r12M5D95s5HhZ908cCeA12938L0	3:41:15	22.64673883	bJA8254j77ngg8K8Te5z2b0k13h1Xh	114.0018887
Z57R5920T7a6F899WTWZJ6219W8vH7	2:59:38	22.59364825	mj5E88193659w5vc751QlycKbk19VE	114.4829584
z57rT1dT792Yj1Zxah207SV89jks8O	4:30:58	22.66237873	fO6d80C5H18664a67HzG9903CLhXB0	114.1147483
z57s02G5XTv91L9M5Ye9M96z98mAaz	2:56:09	22.6578084	viu5C2hVr70jc5ns5m102v9V98RsZ3	114.1956081
Z57S1aF3a12441O80H5qt6vsQ3Ti17	2:56:09	22.63279876	m08NNZ4k9O5K6dXp4K421E5hL1W185	114.020788
z57saFukRU5h672Loye8g4kt0B42Ik	3:46:05	22.73016793	24x4vE72U6R0kZrp00K4Qj645oe587	114.281268
z57Slx0hpyd3965I8U5ko15Z6Q57Q1	3:11:09	22.68281866	gSzyn545U4d0Jg4xE7o4A77X6Te118	114.135108
z57sq63f4V26GM62p312P5va523mTQ	2:59:38	22.56410865	8txWF9x801ls2WY5zX05X0vij3MErG	114.1131888
Z57sS4114DdX5db02xpGm0NA65WG4H	3:19:19	22.70450825	28rB54199U48071729016h186o7gFt	114.2041079
Z57T04vl9uk30604292k9M46x7q5z6	2:47:25	22.64695825	08L1VCc3I2pa66q2179072fs23DR8O	114.2130078
z57tg6Lx67wM8v6H0e93ps45KSfxnh	4:05:06	22.56614922	zPv159cfQ3408G1O81N7C6474vh6b7	114.0706283
Z57TiWB5068OB5963LrPI8ns1f05s1	2:51:09	22.48106888	15q6Z7j64wM8884Umav0dR99j59243	113.9132189
z57tVUD10s8NUT36Pzj2Cza27Sic77	2:49:16	22.55001894	FWj718Oz8T38y7x8H92pf110108Bv4	113.9116489
Z57u057AJB6BNyr4QD998y45SP5Rh2	5:12:31	22.58589878	u1momZMkhq94ako9rpd7XGi7Saceq8	114.0563983
z57U0XLkO644v7vW77zykEXY5SuP9T	4:25:38	22.7154981	5k5mTAM1f0Tj39qn681d09097QGN8M	114.3955382
z57u5pdCLF7icS829saB6pCCg4418m	3:19:19	22.52705933	S4T1677GV8Mwq3L12PCY472Rrg59i8	114.0087584
z57UAf3O6vt9m3K8M5632tCP5U1x23	3:36:41	22.53986859	dLY43G3WB62p2L07a01H5ODKC92j74	114.0634785
Z57v00Hq1c2JUpB0Cq3glc58W6o9o7	4:09:58	22.58701969	D6gF75Q4083x6BGD18ACX8Qx2k8100	113.8750992
Z57W74f04f8m2mz75uJ45quTU07pKS	2:59:38	22.63912876	31fSPGp8003s50rZk1855Yx088616Q	114.4208885
Z57x6MH4b66290a54v247t2Vo6Y5lg	2:45:57	22.55304881	03iORa8yR8P8F5sw7n8Y2hN9F34N9K	113.9577581
z57x9x04vV1O5aiBY00Gq3c39d2268	4:09:56	22.54162925	49dY93lLM4c7Puj5YO066v9j393EON	113.9455287
Z57XiqDiW14tzrmyo5rS4D381OfcI8	5:17:47	22.60106884	VQvZX08895x20hEdI076n2qP03l769	114.049808
z57Xn0H0306pc88Dz63ry8127L48Fd	5:07:20	22.5643785	ujd0Q2l5367sM0h11Go945n5HiW198	113.9741786
Z57XSz92VoG352NOhU8gd7042636Vc	4:20:22	22.69543846	R33i4G1nA72J2L7G2KA6o17Q4o8MiU	114.345918
Z57Y7cv848U89qjFb8Jr9oj8057v8d	2:56:09	22.54890884	5e91cg1qxx4V78363571u1Om5I2s8b	114.0825388
Z57Y9M176HOZ852r7uu42662AlX259	3:46:05	22.6935783	6055193327D6SF551Q6831wN876K4v	114.2203377
Z57yrs94E626L84IP6654L29w81478	3:50:45	22.64976835	m174VfC4z194wWA82Yr91506841s28	114.0668483
Z57Z287PgM8T6Hh2I198L64i1S1NQ9	4:41:14	22.52890953	S189E1X4C32192567s9nc14I8j83G4	114.0524987
Z57z4798OaT2i32FoK09O8Hf61E6vH	5:12:31	22.68972825	X8akp261yy2E77Q84KN7G8N136FA1i	114.2634276
Z5800s167UZo37l8ZI3anDgxt16Z33	4:25:37	22.68381832	aw04q77xH25897Mu8y87SjA5H2z0gd	114.0138984
Z58049P1r740DnjlfU6Gj35809Q03e	5:12:31	22.54361891	804Kf6d4S4tsWE7024932l605J1Du8	113.9069083
Z58051O29ZX53AQ6id4q1S1t7n6j5q	4:09:58	22.65063894	763l3G4443U5g971158536OW89J569	114.1202481
Z5806pt447GXhc3I268rM6bM9j3871	2:49:17	22.60078851	31iPApiw0995ZUEW602pt8wf300TEe	113.9383486
z580a2k0Ce317B1x493497R31E74pZ	3:46:05	22.58328943	IXL5AfRxyUnq600ra2Bf4tU7y3O209	113.9908381
Z580H85I1B033u07Q0J28r68zHR403	5:17:47	22.67281891	733JES3tNC5T36o739e3r1rO582M64	114.0725888
z580SKv70Lz6P86wKD6Jny35EL6YNs	2:53:14	22.54385939	f39D603e271m1zSY21Q2eyg73UM57e	114.5080587
z580Wv9I3C1p9BZKAh29v2O8Y8h6IJ	2:51:11	22.53959893	N17vwn48hVF72fC5779384x1F4y9NH	113.9454185
Z580wXm9JG5yi5VjFDA0hl95A368a1	4:36:13	22.56061925	b1HS471tqDMe7NbQT58697s9zUUX68	114.1378983
Z580Y95kT8k2s586jUVaozH74X5yC1	2:56:09	22.47881877	C9pIUsz095xJ49D60WOixR6nrzhe68	113.912749
Z580Z37aHc9Pb8M6I50dvCyVDe947T	3:55:27	22.72979783	f9p15pH9A7T99E62ULhFm7n0DFH895	114.2791181
z5810tEh645l648236O9cRS0oV3m9Y	3:27:50	22.66760934	53Y1YSj56eL7JsqpGfVTFpJ1076458	113.9252784
z5811391J6ft03825r889l28h0ST35	2:59:39	22.57056919	2XHh5t23NxO55R87029PqS1Da96yQN	114.2540382
Z58119Un1k2x2Wi3RjI524y8sC7NuH	2:45:11	22.56101914	165sVk590CPAWeQSu6l0ZtxByK8t88	113.9575783
z5813U5171NX97Mpz46wn40DXFPJJ8	3:07:19	22.74456814	RWze9H2s6930U4L9420X4628p71d08	114.4211181
Z58151zmt3Rggb66c796JKl16JI72m	2:51:09	22.54062895	7GEE00L0B4W3J1bS4IFM3N7SH8Xz2x	114.0918988
z5815U7Oa05PXOEvFAOB6r8f5454L7	2:49:05	22.63210824	V5p4J452M4sJ5aB2S6sW97m3y0QrDs	114.169338
z58160pwAU4vL8zl1OM77w1Ysl1m5x	5:07:20	22.56228911	2d1Szy47H2N2fa8Mq5to6j64r2q493	114.092649
z58169I0P003de8Vmc191pP2usu6u6	2:50:02	22.61847873	81DBzDUB6B1Y4N403MD3ol2Z3k368u	114.1205086
z5817Q70SCxa5u79pTQHL41781q9Hr	5:22:59	22.71441912	5pfqE6i190wRvp66P0VB4Z99Bd5b3x	114.0761979
Z5818S26e8aT51YsGA7h1521641M9q	4:20:22	22.54048904	70eM9u4LW7532i103S8DyiJ82y9071	113.9454486
Z581d1pW6T9tl20HL3Cy9j4U459eex	2:48:12	22.64928848	880go6axCW9T8L73h19mroR2z6HH2I	114.1794286
z581K5ka9e12202779Ic54wAfMdM26	2:59:38	22.72756838	l4i046543p0b31q366718Aw477J622	114.2196582
z581LX8o8Ky65n9FYQ0235S8r7639Q	2:56:09	22.4791691	9Hw5xJYS48F15S4a7c8w0eGgYE4rR3	113.8995287
z581ro1Hc1050Kx61Aap8SnchH2F6S	2:46:45	22.51540955	6o9aK12959543hSn48AiBgj07tv177	113.9269882
Z581TqE5SK7N03G2ukHa4BjY8Lu4kq	3:46:05	22.6710992	4z36AmiDh44C6i9510Z74103oKK2pv	113.9462687
z582209D76R38s38C8s17e3946X139	3:19:19	22.71866818	28rB54199U48071729016h186o7gFt	114.2426776
Z5822329IcxJ4vW9j2bKZS244303E7	2:56:09	22.57474843	9h6F8s3G817FLfq5p2r0Rs06cyAO5Q	114.4866087
Z58226CM0qx8Ml7341KqT097tVEhh3	5:22:59	22.52312875	L3EYyQ1558148S78p5W1I364Rt38u6	114.0383886
z5824R5D6EU2yMi0HCf83185XM68T2	4:30:57	22.55968913	23SX7Z2eu085TR0Rn46TSUVH9bLOWg	114.0585486
Z58267l7wX28D40P684je021r4R4Kj	5:01:57	22.70159811	8fI1r3r6H5610aLtj2qd5q1qZQa086	114.3395179
Z5827XIkR14D6U8fSAt94Hpn306dGy	3:27:50	22.50750929	3ImT757u01Kw4K81P04O731ZLH0la9	113.8836583
Z5828fGo4JIC4jeh268o5yCB3Dyt2j	4:09:58	22.58895841	zB2H76L89Zw52Y33aIE74p15j24322	114.0550385
Z5828q22iD6P05j3uY34wz203Tq46r	4:51:24	22.57557899	d7B3Q2h2hfz5b55H7Ijxvqxbq3gtl9	114.1042482
Z582e56oj2exj34T429q315t5yr2P3	4:46:18	22.64157917	73nFa17j2P5s49v17n547f1B0S7D50	114.0092881
z582Ha84sy6CYoGwM0o4VMsH54xT7J	2:56:09	22.52789962	B7enb1E25A91gy03w6pUY8FJ88705M	113.9296088
Z582Hm066921swoVul3430z32UqeG2	3:36:40	22.74736865	4SU720a95C00513s2y3xTB420vM00q	114.219378
Z582V36u6f50mX1384l71790bZ5Di8	5:17:47	22.52623955	4770Mt9l896q09l8arBLt8X24I22q7	113.9240693
Z5832w56M7w1nTT2z7EEMFjHZs94A6	5:17:47	22.66954893	4J900f57K67V1e3x0W77hWeqDoiPYz	113.8953085
Z5835P40M479KC23i3j8mp402WLaie	2:47:25	22.60234871	cJ1i0u6D6g1M133LMJ3oEAmln99D45	114.0147081
z58360bbBe30E9iNQk5EW5N3k88rQ9	3:41:16	22.56562853	SwAbF118C257p80gueHJUR94vn1Zr6	114.0908785
z58377n2FjX8wQUA419z878b8r2848	4:51:25	22.54158942	0yy95K304Zt5i452PQkgGy5wG0K9s2	114.0233192
z58382eF9uZy5j39Jz59PTVuLrl16d	4:09:58	22.715378	5v6Ss3aq08585Yz4x22P2133799533	114.3903982
z5839z2y3181J0P0EHp0eo26505056	3:46:05	22.66161868	aw7919JG2lWw97W9yS8369G685H898	114.2035884
Z583ad0P03UYIx24s64zf2KZ9JR33G	4:36:13	22.56408845	00I53ugzEv9071J00f7V9N647L55Ri	114.1693885
Z583n2611tTf02l8t5116XGXJ6F70x	3:41:16	22.55315864	N5Y36y355G9uq40sS6fDq94Ssp4677	113.952339
Z583V5Y9HfOS9d9w4172qYQofp20zH	2:48:17	22.77914854	28T92H5Wrl51O66iQ885K251oK60Uy	113.9187783
z583y4QD162F1Jh7ZE55J1Fn2H4560	3:50:45	22.72457826	65E3KV25X2Y09435uX22bMxd5582dN	114.2894275
z583yY03m0dm4Z8u5015R1Jjc0q1Ly	4:46:19	22.5977489	zK2VY6669948C1fo02S4U0l48wB60m	113.8826088
z58441912509xHeK5S3084Qd5fNjNG	3:55:27	22.65899887	f9p15pH9A7T99E62ULhFm7n0DFH895	114.1548081
Z5844m37291GYI3t74Q494MZ15W86p	4:36:14	22.58751932	53rHY045m6o80H3Nzw67Va0F4ls1ax	114.018298
Z584648cukGp2PF5n2myR2856M6N56	5:07:20	22.76415854	tXe05sa5B42p3wc91P2ZpiC1Nc1fgr	113.8736784
Z58477hoYtcA2h8Ut85O67O57I6qI2	2:56:09	22.59640875	4IJ47Nt20F921lg3255SV020679o3l	114.0313182
z5847i45k5peFu6w4s71G8g62g90W1	4:20:22	22.55295874	8BH43643J47129HIml0W39k367P1VG	113.8969182
z584904UK68l98350o310980O6A7v4	3:23:32	22.73185831	4B52cPiKB2q21Ak874c3W3EUL19plY	114.2885473
Z584982v31nP6RZRa4n80791E77Vyp	4:56:29	22.54914984	8W872l3J5Cm1L12l97k1Br7y6Cbf35	114.0980183
Z584I6083Lxr90lwx48twHaA6003U1	5:01:57	22.59691872	74x00013GLF3U79h84N5733539776X	114.251068
Z584Ld63x940k165M4242U38oYuu10	2:50:02	22.61040837	y7PN693v5uU4F6z9Ur8S6mTFlyWGDP	114.1314485
z584p44G8yGJDzv04087NDQ21M9o2d	2:47:24	22.54934856	2YS7JX17q72thX9r678q6092EhhiMd	114.5271487
Z584v1Fv6lTmAr72R67k88PR1d9816	4:25:38	22.6004391	5k5mTAM1f0Tj39qn681d09097QGN8M	114.0490787
z584z8V0Z76388l4H83207J5afion8	3:15:11	22.48386923	j09S9n4CKVycGYfHoaFY073t4Wf8N1	113.9144186
Z5851d9I8X1D85h9Q99B4u79yPH4y8	2:45:11	22.66666866	4131QhgdhrnXC36nmZuKi8714949LW	114.0361683
z58537x973278063937QH6Jv622t4F	3:36:41	22.58244899	ZD6M6z6e0eF7N07bO2359uaR6t96N0	113.878648
z58566k22184hB582R5VhE4g6Ca527	4:09:58	22.57561935	Fku8CiW6ht4SW9Tkz5c695722q2t35	114.2602683
Z5859P405Ci613g1u9H133y853Xs5n	2:51:09	22.68864859	35O2X8on9900m21Aa5K70R34E83as3	114.2693377
Z585I6F48666Z201h8RWLu1R59pt5V	4:00:13	22.74835864	9585oknKOzC287T7iXr6O99m20783L	114.2239284
z585NZ01D7d17rnj73S7z4188i209O	2:56:09	22.7172092	0c19167n12jN1315x50y8q66wpJP91	113.9000382
Z585RaBiyMa79soYkJZ4fse6M5724S	2:53:14	22.58480907	sCi27722btsibf2vYk471bN8R66E9e	114.2926582
Z585X7062i862d3Mj83AV1470K28Pg	3:50:46	22.63358838	3CJ5fn5N7GGEnIg2K9AM11rAqzxb89	114.1372584
Z58600m38dzXQ6YF3uIqnvXdEP5r18	4:09:56	22.59005881	589J65Ow2EG0T04Pl7vZ6s6R53W5UN	114.0518487
z5861oo2967n13E30BjYpQ1TA20b4O	5:01:57	22.56208956	500p06bKe2O42R1xf4R66U820l9121	114.1042583
z5861u2SXgM47IL8JrX27jwLI78DMK	4:20:22	22.58808926	j2Us4x0d6i5z42vc8ST8N75442tRdE	114.008229
z5862a7WCE9qlJ429G084FoYV18212	2:51:09	22.52910917	N9MNZa7ZP75k27764r5S6940ZC3kTN	114.073379
z5862s3T060yw8783FL950gNNg36Yj	4:56:29	22.56844929	1iX0S5GA91L8E29I97Mik4031T2643	114.0592191
z5863k80bQn7z2W8akIX485g446167	4:25:37	22.64245933	O8Y1yIE4y9o04YDQ2xp43P6cW4F6V2	114.1566184
z5865415157hAA9nQYjC08V92hMQ32	3:23:32	22.61325874	c2PWO39I750X846Ae50554AW3amcsL	114.1544989
z5865p13CO9h265687zk25g8k3I17a	4:56:29	22.55539894	9O8Z6n14506EjF070127TQ17WWIzSg	113.9049086
Z586a93zG8Wec0E2u22843oR11M306	3:11:08	22.62745865	r64yH2ON1l8y1r0Dge249P669N23cW	114.0592089
Z586D3c88g43aBe00o630F3447F1mZ	2:46:45	22.53377877	14n3vBw2bbs9vj217L8Zn8y077us2b	114.0101092
z586d790I68x8X1VvO99qY3132mWy5	2:49:17	22.57948877	T8Wx26FX06SD0d7a3432TSY3199711	114.1195984
Z586G07406EIpj64t1kC2U4200ySJk	3:15:11	22.51621898	tWM899cv07G2RaQ8440v8oT6431827	114.0687484
Z586izXM946eZL8Wo1B0EW3JLgb4FB	3:15:11	22.51990935	511H85HmAXiuRV0Xs105Sl3O8OVhX4	113.9860886
z586O08eN1S3k2bQGdwmL55E5bQ8C3	5:07:20	22.6046084	85032K873w87902Tmu4990vn8R5908	114.0715486
Z586Yrop17aYP9E15t8Y1xk58MZW7w	5:22:59	22.58693929	332mZkyW7GQW42mD8d83vpI2901039	114.1103484
z587301NJznojLvo9h1A4kpT7Y8b62	3:32:13	22.62782868	Eba1c2J434x91bxq3924iXZ5IbJAv4	114.1029686
Z5875442fh96xi07Vod83i4NE772V3	5:17:47	22.55402871	6kNK925l3b1b89mx5B6Zz31449226S	114.1878288
z587788l7iy8pXz79Tt4zDY6a39R88	2:59:39	22.55270855	b0oR8w2uZ611rMRJNC62d6457C25j6	114.1443186
Z5878n5nR791Jh981a66sd8G3i7lX9	2:45:41	22.63298909	oal5JN83SX66T2646IB3G27xu917T4	113.9331191
Z587bTHWF07ydx238j4NVwvq570321	3:03:08	22.68446834	9yIj3oU1s34134Z550s30T91L3I8s3	114.3699978
Z587I5W8Ub9O8l2EaLi7c66b19120a	3:50:46	22.70261861	U70284NPwxL8is2867yL6e053sZGG2	114.0944987
Z587K32g1q7En0NGG7mP26822857X2	2:56:08	22.56770907	p9co9m50404UhBC581C7z5vR0bry5V	114.105198
Z587N0ak71c9e4cH0325Q8l4K2lv1g	2:48:12	22.72099788	0602T470M2s6M31J6H808mysI8b68P	114.0715582
Z587ojN0XMb6360N1Y2G396uN02d05	2:47:25	22.55281863	7k261A96768O5J39EQ83eS908R5Xtw	113.9543488
Z587sp4u894G2463507wp53341J9yf	3:55:27	22.729218	2z7s2LNz8fro9629N56598h3Rc786L	114.2410072
z587u03R1H2i27e5YkyEAu1W07Bn55	3:36:40	22.69896873	lHSH2Y6Q3R5cbK6t4SeBFfq2r11L11	114.2186783
Z5881Q0G88VI3OHb9Tk6222A1p14l0	4:05:06	22.55360878	NS3D7Z7b3POACZP606vY2W3Gb97qIy	113.9590983
Z58843s877Qa1ku3T63ZF964L5y9E8	3:23:32	22.64851906	5d7ljD4wm4A4956k21xh7CQPj56e6t	113.8647984
z5886I339MK0X1eV1778588Wa92NmN	2:45:45	22.70427793	bLs3UL39935h670k694s3ROBLD20oL	114.3406378
Z5886W9R3mk7Edv4tASoc8M8geI5P4	3:27:50	22.51589951	0m9gzd4788aM17E03D9946sC666R3g	114.060239
Z588739G95jG4W7gr1Ss88wL5P6bx7	2:50:02	22.68638786	9L9k98sgc3v7YV4q19435ge8P86985	114.2283077
Z5888H25U6J73ly30f7828I44r4i2d	4:05:06	22.66625846	60G95KODh24RiBf2h76523sz7N391h	114.0427986
Z5889YK483O038s7gL3G4B5KONeI5B	3:36:40	22.67193903	o9Tk3jp7Qs6IG220R1z465smz4p612	114.075928
Z588hTS4Q57085bu05f0Ur75LRQQ8V	3:55:27	22.5912492	zDf6XGD1z80d07A61dho0PW5M86485	114.0277789
Z588jlP4Q7R156Q2NngxM8oN138CI0	3:55:27	22.5963682	5fP70NjYopmy63FC4E185UI2Ng4w8b	114.2981389
Z588K06607R8h4216b67H0849k5wfs	5:07:20	22.60369907	2c94jza4309hlE51C635wrSz00A9Y0	114.4218481
z588Oe5080821eZ2526Bg8H03zaKrh	3:15:11	22.55516924	4y43gC38610DZ3nA8hu27386WyI768	113.9236691
Z588P6gr7870LSW6435721KI403qSZ	3:23:32	22.66373856	v1G16VJbZ36g81Bgm7f36697g5yYC9	114.0230284
Z588Pp60ME1U64s099Q1lIs8zqyk99	4:56:29	22.59281898	q81exS2J59v6X1g67y5VMp1gMj4cL2	113.9738487
Z588tj96he77YEpMa6N536VV5238c5	4:09:56	22.6876888	55J6A38c1qKIeQ6KaZPs0u3wdM66Ko	114.0018081
Z588w51r23oF9DJ4oZ0XiUND153nCc	3:55:27	22.64056837	73R4873j91oI133O47Y65KA636w1X4	114.1540488
Z588y3g39jf81597272Mw3K5U30K0R	4:15:14	22.71779855	6FPrgg9oq65wF8i29OGsB1deq79137	114.2180977
z588zG24t4DsrYT49jtR73XuDzsZ49	2:49:16	22.54848956	85KYMP91X86629QiZ1YYa0U6WT1lm2	113.9582787
Z58901hnZD055Xq26z316v5Z8Ru6n1	2:51:10	22.65840941	4Rz1201qp35R894FM338h1BkvHl6B1	114.0574886
Z58902jVs4f5M2h7CAd6Y4lxEi9ubc	4:41:14	22.54455899	5uZlw0J6kNdeq40p39st03Og086M5P	114.0961988
z5890916R49e1841XhEi1fdHmX4k14	4:05:06	22.5415091	C353vQL463b13j0c9aw9Fty6ecPq66	114.1092186
z5890q89la5fay49pF2h1Vd97z8102	4:51:24	22.57997905	4sQM157i7hgAeFA2s9L9840572l162	114.1192789
z58927LmYrKU9L2h6p10T991E8t0Z2	4:41:14	22.67474833	r0CC4N56wl61iS22Yki1CH27uw3K3O	114.1400381
z58929tR9JjuoDXc05T54Qg56077A9	3:50:46	22.73116768	NLlCf307blmb7O6uyO8cT95Pm24iM6	114.3813681
Z58981BgNn5tOh996W0r7X4l5X1w2S	5:07:21	22.60090858	FG4N61q6cq9g6d75hinGdp59jF1vH9	114.0466485
Z5899Uz61mT5K9070L486176pdO932	3:55:27	22.64162903	k1e011l6nk28950R1Z341731594W1L	114.0664183
Z589AmSmr6MHgu857869e640mp6C9X	4:51:24	22.75830841	Dnut5593N5Qh0849K4T95805dtYVqS	113.9507689
Z589hDOj7KP7Hebb6g673U9v843131	3:55:26	22.59053934	9CZ242213rD55BvJLLV82Jhi7IcMEU	114.0282188
Z589qU8274Yy1V841p6082G75t8Ll4	3:41:16	22.65039886	mfb05d59b638L4B403vp87PaEzZ9N7	113.919999
Z589tB2p710w2a0z4q8F91HZ3ZTbA0	4:09:56	22.64985891	G98528406515uk1VoX6c8B6925mHNw	114.146848
z589tjHbuialsy33KcXCfu6pSeJyC8	4:25:38	22.66832907	LkEh1f911608qnp1Dg8As214O86nYw	114.1959778
Z589x370Ua6j72s68II4y242xV0g2m	3:46:05	22.61092909	a4685X2A9K2G463t88Y9Ihz29001J4	114.0974786
Z589XN024r0L7B03a768gE6o6051u4	4:20:22	22.65490866	0925G59X45abf4b52s09g97jS2l610	114.1895677
z58a0eR28ptm9kL116K5Z85YPD1C25	2:51:09	22.71185825	Eo7Sm413pZp0u5wE8KYZI510u4pC9e	114.0454586
Z58A5w02v9BWhgl8731P389Vw9Ybf4	3:32:13	22.71321772	BuefLG11Pjy09pWvX90u60RXryE97h	114.238758
Z58AIrcEYogx92s28EER0492eB8121	2:49:17	22.66406845	9R19K49y6C1kKc98H7pkR01mmFAfZO	114.095028
z58B8H49FA410G1f3Iy05m11y5ZGR6	3:27:50	22.58200888	R01U751V14wb4k4902wmH6S3385bjf	113.9544589
z58bc345F320pw43o72027729Ky6U4	4:25:38	22.68246797	2DO87v2nf1B5c141hw41yb3lK927L1	114.2315482
z58bi72j82gm3SK0Yl8010E7SFt4W9	5:01:57	22.65316875	0n47hL70M2L4E82twcB282kR9aj490	114.1270882
z58bN0Q13k276f6XZ5F1s4Y3sg14EF	3:19:19	22.68417868	8z2726H54Uk83j99Lf43l1Nf65h654	113.8017286
Z58bT3IS40Y6u272TQ2b2y95493055	4:56:29	22.47437906	5x5n64oE1Pk4i8HjB2hi0B91C97x6b	113.9073387
z58D7UoBBEpSg4GcU9P54Q70GJ0krP	5:12:31	22.56741874	fFKE14NajRMS0EE269s2E8l01c8aG6	114.1667389
Z58D96Jy4e2HI560Gm964q3Gb48C1k	2:53:14	22.53470905	tW54i1NY7L34l9omS6PK9DoopkJiM2	114.0161885
z58DLqqp2Fr1HZ69vetT7FA6a54p82	5:07:20	22.6691281	9yb24933b576289UITd7a40r3LuRd1	114.208188
z58E085X09Glln2lH830386i5O75Zx	2:53:14	22.60037912	u1ZHge5OaKo47i2W014IB49j84fX6a	114.3193083
z58e6LbzE326yjEs47FpHG381f2HLK	4:56:29	22.50984894	5x5n64oE1Pk4i8HjB2hi0B91C97x6b	113.9178284
z58E8HH8y6A906z4vu1KA859UD674w	4:56:29	22.55603915	5OZLI514gsR535s1iEA93p593M6653	114.1183586
z58F16Db4700NN291tJ3K17bIZFG78	5:17:47	22.69860824	Bh485qI082D90a6b2n5r2yoa761U3e	114.1020878
Z58FQ7g0Z7AWf804737g95lJ8QSC99	3:27:50	22.58964925	5c9cx600uO3iMNk7TX34fW8Jfc7716	114.0534792
Z58fu4xo1Ngs7mWa2P4rY4wx5T17X2	2:45:41	22.65528861	G8aEk3a3RDHEX6UyA76217u6u2qM06	113.9226483
Z58g0g5HjXK0M6I8jZDqwQd2j9CEAS	2:47:25	22.70169818	0u621H024442c18UT0QYm6xP475qk9	114.0940278
z58g0Sk26880w0i8k0ya91q0857U5x	5:07:20	22.63623857	W0ci3wc136vkPjk78H529T9y1Q39f1	114.4162579
z58g3840b25b0Ws74644A20RT9F1Uf	2:46:44	22.61598905	k8cuv62LhVXy1783F52L3S6gVX9urk	114.139698
z58G54bEMyLId4c85H33l4u1h30xC4	4:00:12	22.67412921	789X1JCh8L95o4py89P59Xwg8K4gR5	114.0491286
Z58G8c6178RB8668u00bM6Wj86vweU	2:49:17	22.62279875	xe13b71GBuO952JVRYce14118mxS39	114.1262287
z58G956LAU54Am45Oe9z6Y59fO548W	2:53:14	22.69650863	i83214PSpJYIdPY7y3Z291A6BtgO7x	114.1012382
z58GP5m51Ds1HJ0100yylsH775nc66	4:20:22	22.53675899	U3Dbk523AL8g1C2z76h21sg14g790J	114.0680891
Z58h2BbfThjub8263181Hj49Vo9Z7k	4:56:29	22.70336792	x3391Kl2352j1T617pRBP20E5p8oKz	114.3450473
z58h40gS2RGX8ema3xWG7ob04E10Gm	2:59:39	22.62176852	rE28r8k9s8l3E5O36Fn03Q9qD72o92	114.084208
Z58H4f32F04k8bw269Zw5E1P90f840	5:01:56	22.66472914	25784JJ39661V3740X0f6220n25CD3	114.1226584
Z58h60F5879DdjHh129l0R9lJA8769	2:48:13	22.68485849	fztLT2Bd6NYv6WOn5kztiK7934prxv	113.9642186
z58h84R054JK6L6x96c747cBx50J5p	3:32:13	22.58176841	K3V43P9x38x9jx5P887u13YTMVpyN8	114.1489585
Z58H9s5n5PK3971v6SC24jD48C56F8	3:23:32	22.62915906	T7C28ZO5x14vq9Nl870C500S86pO43	113.8643183
Z58haWk319xe5i3579160295M2804j	5:01:57	22.58916908	d6dgMCkl1753YlC83rbHDWg27V9G24	114.2685584
Z58HeY67qdW6NoRyu062O89O26M575	2:46:45	22.63466856	BA56L2oB9jkLpLaD032m0D90yG823F	114.0605882
Z58Hn7792l0dbEd42D0u446WVL1N5I	4:05:06	22.71897865	5JXpei1zD84Kx0rZj435MK6cvs9957	114.2524077
Z58hqcUwfxdo159h03YZ4F4u905R97	3:41:16	22.56088897	4eF5b8O6dR78824Us207vf4H282396	113.933989
z58I5M5O6PVu8421B110o9xz795756	2:59:39	22.69667836	f8N268A1Zs723fd137508Q084gn4E1	114.3112785
Z58IUDlw24i70m1hR17P292KXUTU3a	4:05:06	22.59024924	s71Zj507v3741F64t0fSi0F51479ar	114.0529685
Z58J34azhe138H752b4528o594zyUA	4:56:29	22.55239888	33376T2avBLu1542e42f85773YD492	113.9328789
z58j51165i11gZ5yU999xa0i7uxw46	4:09:58	22.56126871	9c5s4G16L4VK57K48a08906G4W2981	114.0449288
z58J9LcT6o51p85940d6zT0fQO036p	4:56:29	22.67180868	2701f9Idd8535W6e55qH9h0PZ6Bk33	114.0456784
z58jJ9d82l9YJq7UL8b1JF21W8X5Sd	2:53:14	22.55465875	9864l24jyiL91dd82j3B85L7FbJ18t	113.9730987
Z58Jt7o8G576960kR96U5h5g1I3iP1	3:36:41	22.53194891	8bC914UmGN1J67w18d1ZuR42a969G7	114.0019184
Z58K8uXBIc3y5IV13z7wvSfa0G3kM1	4:46:19	22.69314887	26d7O8jQwn5ZB915v4VZZqqnud35Rs	113.8328087
Z58Ku46r51Y8MyYGpm6i7KmWK11e75	3:32:11	22.57316966	kRl41QN1Av24Sy9Id650k4Qjf8Ji7r	113.9388482
Z58l2wRgarLC976V73q870ZR9Y42e5	3:07:19	22.65362843	90V3Exp9c0n9Jjor8808aCiE3V6712	114.076288
Z58l4Le2u5546lXIVu445l3U3K6i1G	3:07:19	22.60150887	Z84A454Db244g1byWbpKxHcb9s41Uy	114.1220981
Z58L5OT779M57I82i8Wbi184kBz211	4:51:25	22.58616914	m4ZC9y15xf5Wi16fHhS15rblQ05xu7	113.9548187
Z58M1665FsxWmw3k3LwOO1FPsaPF06	5:07:20	22.59139841	W0ci3wc136vkPjk78H529T9y1Q39f1	114.4777587
z58MNdq3pS1964SG4m6t0653GDbp89	4:09:56	22.51612954	JT519Y443V038ixgDcA9bO2z01ZWa1	114.0678185
Z58n1FgCiE3ddM0cve3189a2O90x9P	4:41:14	22.55463917	83l9452aQyv91of17K7OTHx4P4eom9	113.9717189
z58n2C7rqD96qF948723s4GSE44A6U	4:20:21	22.51801955	qLY880xj2780f9k50S014VA61Iq4KD	113.9279686
Z58n5pf2sXo7vi6r3m2v9F96EHoi64	3:46:05	22.67727898	725e0EK0D2s65LlQ6SDBsR534Pyx38	113.9543988
z58nE5Du41QYudFekOuwH6Zz8W164w	4:25:37	22.62959866	hP050FL892n44kF7765FN6234r6233	114.0485487
Z58o6J64db7RV69XjH8125679b7p17	2:49:16	22.58934855	81z2U8sO234S2im573lZ04f18nz577	114.2570487
Z58olk063to1Io873qhB97449M8Uq7	5:01:57	22.66362833	cB54iJa5rxQ9I7pg8829anr4A43MM7	114.060508
z58Ot5u0k1Z86e655kP306352Jf8T2	3:27:50	22.63515907	3T4Ko2719gh17z11Qc9V20az925vX8	113.8417788
Z58OVC32976024l49W5Wi55QI5MKl5	3:32:13	22.74613851	q9a1dyv8J7725jq58Yx2MohgEWy883	114.030478
z58pi374TMv110862p6QjjUzXxpBX9	3:23:32	22.59729879	fD959VZtoJMl50755juqo102GIA9Wd	114.4506987
Z58PlM6b2P1v3qPnL2k8sNJ74Z1Raa	4:36:13	22.66373787	F3DEhwn3246f9T16p498zUm6y9gGO5	114.1921484
Z58Po3sw50F439412z8l6Hfb86276M	2:59:39	22.59133917	5d7U46Sp8N75JMd835tKM21t3ER4A2	114.0519389
Z58q6eN199zw647Dpte66i58f6rE40	4:25:37	22.68826815	X0QGHR39H6FS1004913940R565PNr2	114.1373687
Z58q8444iC102q24Er4B01e12hKr77	3:32:12	22.62997926	sOM2310LErQV1AIz10S05542cch594	114.0528589
z58R3a0J5H3G74pIn44fGjgzujF8C2	2:48:18	22.61668907	srp6T44KJuS95W364795SM16L103Y9	114.0609585
Z58rUL7043tN6i16ucCcE674Jekv8p	3:50:45	22.55094946	afv51SZ64O117T322hr75o594xV61F	114.0960983
Z58s851TznefL2gGf4U4Vtq1891978	2:45:49	22.54639926	p52404i5v3KYx3836I41zssv8n770t	114.0810992
z58SHBW29P5l6Y44vl65d6n8e63FKt	5:07:20	22.56705887	W0ci3wc136vkPjk78H529T9y1Q39f1	114.4929879
z58sKmU4rQZeWURzWrX1ce9S02IwE9	3:50:46	22.61971903	cI87C8LGHSRsVT8942Onv1g5rFJ46i	114.1443589
Z58sshiG640423131X8hezJ937575I	4:51:24	22.57601843	PH94321I31H411DP03H89s51lQAtE9	114.1278788
z58t3Q438dS8krXDM030J06gjxb0wY	2:56:09	22.62797847	4IJ47Nt20F921lg3255SV020679o3l	114.1371682
Z58t5P32929adD6nx8vL8157f6bX88	4:46:19	22.72620846	6939060N9j42x6t7a83sD5a4H725Y7	114.2722683
z58uZIwy08UCev4A3XoH0Xm90Wi1HW	4:56:29	22.5649686	5x5n64oE1Pk4i8HjB2hi0B91C97x6b	113.9214686
z58W21gORZ9378416M3Joydnu9TUbw	4:25:37	22.53694898	97B0d940586qgrS9I60WRju8z02yR5	114.0317984
Z58w5J0h003fEq3T142y71N2RR60d2	3:41:15	22.55554925	7nk520775DG8e2yu9sndgtMg82794y	113.9337986
Z58W6154U4hS9q0fJGA7Y9txK03z9w	4:41:14	22.60790833	6qLSz567A33Bq03920y1Cl6IL4H44j	114.0748581
Z58WKN8ZUaEC0S7diodu64Us306773	5:07:21	22.65735901	Ua1rGHfd79xI8b84306s1zK50O06fV	114.0610783
z58wX786803413VT76lB7d9z3AF6z7	5:07:20	22.52856893	k5jdwT2s869SoJ58jo6L53bA20TRi4	114.0213587
z58X3583P4LF83189c56FiCc814818	3:11:09	22.51119903	C03Y290qVa8aUwR93F4954Zd7oP3E1	114.0605992
z58X658Hq8zrIl58hp557a353z08b9	4:15:14	22.62791834	D6Q393X2M3kI1C5B8IcM4TO749CS17	114.1137084
z58x76EwCLj7i8C47O4c6R17j1b539	4:20:22	22.64367823	DnL1f72EV1427ym0Br280X412f17Qw	114.1907289
z58X9O4O0Y0wWWEUl87t60XTmJG883	5:07:20	22.68820852	q09865R700HON3m6hR3F3RkafQ95b3	114.2868974
Z58xnG7XgG0j2XQp46zFE4W0787fxI	3:27:50	22.70024865	2o2931M5xkh6K5U0aZ465t6dgDD937	114.2044079
z58xTBK75RB8Q53g0JZ42f3hOBiD28	5:12:31	22.65922813	86Q5Jn408TC7E7YP4Evx7fFU2p8721	114.2920974
z58XX9od9p27QL792k6YV9Of9Cz4A0	3:03:08	22.65596884	4Joc5IY8eMBS5Vk6a9NTB92897YbS6	113.9124783
Z58ya4a724F5e29319M2ZSiF11377o	2:49:16	22.63844825	76bD76M3OXZWy6971vJ699867Qp079	114.1266081
z58yG30q2xra272Z1se9j2cz363R2Q	3:36:40	22.61765896	p8crmGx9l5mS6J08F7WB1Bjq8p808J	113.8592985
Z58yL7103nB1262e79TFz8LQ0cxVXl	2:47:25	22.79664748	0kxz9h14lVPI8cpF0997n1Y9m63656	114.3321669
z58YR48p0gk611ch4B6A566grT85o2	2:45:11	22.61916892	3v3Vz7vARukPIdYH1W23FU1fLvg3Fg	113.8495681
Z58Z4im87xTUZ39889hbKtN8093361	3:07:19	22.6326492	r89V5oTs8988KP86Les220DA76r728	114.033358
Z58Z9XX57126T81Q5zew04uAHpDs25	3:15:11	22.61091846	252B8Q2514hvV4bGH893z18JMd4656	114.1356882
z5901A77o4hG7O653Cl386849saP15	2:47:24	22.63586872	8l721GofWG89r97zA9i16erp376P5j	113.9121182
z5901hfM3tP5vMIS960n6m360i76UJ	4:05:06	22.55600901	xe4u508lF34323m6e6UO5mt3R3b33Y	114.1169386
z5908Bs4mn59I57890kS8wa6791kif	3:11:09	22.5371693	n50me3PMIWk29NI1W29V8Zx778dmB6	114.0731193
z590PNzJ002tSdmT2X1173xU31009E	4:25:38	22.52667938	3091q2X5K4B1GWFH8kn46K0869071k	114.0130993
z590w2l04996o9019226h651wO0664	2:48:14	22.73108878	8390RD85570Id4p9grQ46506974646	114.0816285
Z59112xU8I0J7i10bnfi6mK6LiLYK0	2:56:09	22.72486815	4534M28F3K06z6jm769Q37L3D264C3	114.0390881
z591393Fi7U88338O6C3C675b3p173	3:32:11	22.58235887	q4p688gNRPh604WY742gx41233884x	113.9735584
z5913qu4EukZe7vzK115K286435c0t	3:50:45	22.5397687	9f3f0793R86B480Rv3732yG873pUb1	114.0499984
Z5914O27B1Tlf81mM468165NAtAI52	4:15:14	22.65022869	2160a4M8akm29xK233qz17sIR5hK24	113.8212689
Z591563P0n56wG071op12yb4812Wui	4:25:37	22.68069807	QPLqc75e26na369P9712Ye9Pw464RB	114.0510583
z5917810e720Ue5LO1W51Jnw95r3M1	4:41:15	22.67422847	16358Sj1ug9C751w4C7LE0W223tHvy	114.3296082
Z5918K4ymK9ljeE3xzKoC0UpPd5d9z	2:45:55	22.64445853	Pr6ZdJ580UOT3cy3IIZh0qwcn9v636	113.8334888
z5918TjX18LVJnx3S93N7UJQkYqiLi	2:50:02	22.57000894	2ug2w3449247V8PYZX11O58j7021Q5	114.0849787
z591a9VHO2UIB21y4SLBZ0xZh7tRc8	4:56:29	22.77923812	056002Cf0sP1TJNiS2695031Zw9kp2	113.8977186
Z591gUwWrrrD9389qC8o1YIUZMP0m6	4:15:14	22.54066936	xNDqVNVXzXTEs8NP0c1s7SaL7qiu72	114.0986785
Z591N6a778PB261SsM348a46974HlT	3:27:51	22.68397869	6918qVw0Kx5z0S8i195Ii92BG8716Z	114.1376778
z591o83AEx29LqI87i16h26DI45KH5	4:05:06	22.62387867	008t6jheOXDu18d923gv5ICJH5rBjT	114.1430481
z591Y74J87Cq166qs85uU4t9J5vc46	3:19:19	22.57033897	L76N52JV4EnR8563f2f8t03y5oJgpx	114.0662785
z592067703zo509QnRi34U1j648DzC	3:15:11	22.51926966	k04M1M1a87Q7530476KrPR64BE747y	114.0473885
z5920Cvwb14jx25m6Cwf11t8048D41	2:46:45	22.61678892	31PJTQv93Lk638282456F5T966X2N0	113.9247391
Z5921ze8NXxqP8s5syn9XV5mI0IxT1	2:50:02	22.56024909	6768C8aDsHXU9a3064Z7BjH0MA2c37	113.9575883
Z5925w4y4ACO1y1D4dNT06QXoQJ1XP	4:05:06	22.63493919	8l211CQ06fnu13XZ2n4w7364J9f2D7	114.0369589
z59263p51t168B06q6269r2upWQ942	3:19:22	22.63987881	83U7M20DO94v7a54e9U70Qr08629uP	114.423948
z5928c04t09P4612Y4i86aak43B4C3	4:20:22	22.57855866	e4880332t76k5b8q6f85Vc41419mJ1	113.9223084
Z592F6b6W389HjD8kaH050o39GAO6e	4:09:56	22.5673286	b0Ww40582747qpw3i1eU9j24J7jKp0	114.0715081
Z592Qw85R45mi0h063one7O7pvG20x	4:36:13	22.61149869	41Zsa94y6c7hG8M6903m085X6L228p	114.4114579
Z592S752US5EH5c8Ozp9p0CI36Bk4C	3:19:22	22.62750924	P6C53b3FUq927606pH46Vj8260y575	114.0745782
Z592tiD938752673P64uL6H9g1Jdg6	2:59:38	22.72023881	2Q5vCjn718PD6o42a9KeDf5n96V98c	114.0657678
Z5930195435n6lcb182O59b0v29oW5	4:56:29	22.54029875	91Jy5Y20zgf40ST3Pu01mi1Bb33t93	114.1311385
Z59322a1Lf0155e25ls5P7Vd2SOt3d	4:36:13	22.56260936	s9y837J19F5053I4lv305Am2321O1I	114.0611792
Z5933I2G44424fl826922C09t7130g	2:45:11	22.62034858	u32l9897E8mI248Nk88180tFr0y78N	113.8532687
z593451n915C214faU9H56V4i3952K	2:47:24	22.63371845	TVtYdsFt5w3KoH596i0731G51756hR	114.1430488
z59356Wn97c9HK82d6Cd0599102tV7	2:46:44	22.53872937	2mVlq31jsHw9uEg0iH2W3GPsZm7H87	113.9966186
Z59368YoqK0F9wGzOL2yWi0Krd7h33	2:47:25	22.65100881	rp932kc21l2P2q971Y8f2k43e0d4CG	114.0216383
z593918bhCZr5Z0evuYH9Hng7m9O0X	2:46:45	22.56740858	8b6IbT1f0yx94nrMP37R6o5L3Tq19z	113.965799
Z593e7D146Y2QCM47cj363z6858m8f	2:47:25	22.53942968	4p2D58V4Km38T11SjS8f7R6St666WH	113.8797582
Z593I5U50S0Qf0vT9s859F18ka8vMm	2:50:02	22.60057922	Tup895w1SR2zNU40t48x937gJ88rVp	114.1044387
z593wII415NVi4Hv771P212T16QU7i	4:51:24	22.65817856	cuc35LG4122n1THvs9mfdD5909511l	113.9200985
z5940k29V009i92K6CTx47H1N5XWSc	3:07:19	22.61631883	90V3Exp9c0n9Jjor8808aCiE3V6712	114.0608583
z59482F8A8U0Eur85uOFo8iJzsze1N	2:59:39	22.56367942	UZ5047z2M6s0sjv7d7sx095Wu6O3V7	114.0622586
z5949Q479oC2V38nh75E7CsDbZ4ww0	4:09:56	22.6281687	5N0R647k169dQT31Bgit305d2p01U1	114.0936681
z594cR5D94YaenW31e1511mLsIU17w	3:23:33	22.74677897	K6zyf67d9t4252N214C5253ja55fZB	114.0245384
Z594jJj0s9k1001b5520X1N37RO3S6	2:59:38	22.69335846	dAG3UeluD0a613k72m97OOxEaJ2q2N	114.2774883
z594NN8YPaS7Z917L4jF83B8V04S4O	3:32:13	22.53595941	338qDlM993da3R52KM4353ak7AK0pp	114.0717993
z594S7l5FE5XF0e4G0289y0Aq57P0u	3:27:51	22.69908833	uw38f79xZGb2LYmrQHg7n331g8Uyy7	114.1385679
z5950EJx3I5d345o2M1B6j5ZJkE438	5:17:47	22.51659915	2o5Cp3n60w088152zZ28nKdR8aeRl9	114.0681989
z5951OO7687mfQL1B99X2I435Q9R32	4:41:15	22.63069889	97GcE21V430A004J021B3F8zaT0il9	114.1430486
Z5952663R2C46Mz7C7VuIW824mgnhv	4:00:12	22.69913856	789X1JCh8L95o4py89P59Xwg8K4gR5	114.0970886
z5952u05j3V5UnV7bSe6L2L1mb0mXo	3:19:22	22.77962849	2v5871gA0ftr063N9N30O172N4WV2h	113.8899487
Z5954488FlU877diM6t017l9JDY9QV	4:41:14	22.53993923	205b6caC032a4bbbD96yrC147BKq5O	114.0714893
z5954Y2O6yUd9RZ5gExg335IX9eC14	2:45:56	22.65601896	7GTHhf1qC0v43V201n0m1rTV2d6903	113.9158281
Z5956v47r1S36p51cb2530V792z535	2:46:44	22.69414795	q234sVOW2ycp2355R7Wf9311Sv0y74	114.345278
Z59592c8Aqo893S99W8c5W8501x62s	3:11:09	22.72894769	25bpvHePOg465W45DY73xe19717NE7	114.2289673
Z595gH21bL3cv601v2108yCF617jb0	5:07:20	22.54162899	36m0N062Rbj2B462iF4KuX7iw9l4Z7	113.9587089
z595L2NN2j0380cj8889nHE8JJK71u	4:00:13	22.55521869	905D785VSk6i4y816h18ynq71L59B4	114.1584181
Z595M70z621S806M9R30S9e399320r	4:15:14	22.51004917	5yTs2LsyQ310A46mEL7p5o975152Un	113.900099
Z595px3lb8nk0RM1N8OBCz2i85h81b	2:47:25	22.65395855	2376IOIErl10457e6P56N65J87r547	114.1788485
Z595X4pEJnuAEory8w7nN59fW5UF67	4:25:37	22.6879289	X0QGHR39H6FS1004913940R565PNr2	114.1382588
Z595xrR12uLKG8U60g2Qj8L7dT2sA6	3:23:32	22.71862826	8q1982g9r1BrUCJU796VA34Z5R3Fg6	114.2084775
z5962AUv30bL0387dkc405J7R51M89	2:46:44	22.58211943	Y9ST1696l75919pDdC28Z2P734zx6B	113.9718689
z59642UP3U1c4li5gSz28qQ4PZ0P9q	4:15:14	22.67177905	5yTs2LsyQ310A46mEL7p5o975152Un	113.7743686
z59650MJ3mcQ1grh34S92g4555IBMc	4:30:57	22.63522881	UFN9D0lF87JrN32e5q3weal8sG4R10	114.0512787
z5968Nyh006p892019GreM32071gS4	4:05:06	22.55497873	0584AmV0bEEa922ag7104p6ek6e8Me	113.995989
z596a3tpT8B2789I49414VG6ce7C8V	3:11:09	22.72764918	jtSfsxGK160788C1vPAE7Qz6rJ32YO	113.9069679
Z596ESAIE5yAsSSOPZc3GFO84Y561c	2:50:02	22.75405885	pm11F03L64r285F1h27xxyYAv53rb7	113.9240687
Z596GWQj376v4Uy1u362d0G4txiC29	5:12:31	22.56666928	R722SXC13103U44h4a7t0RbJ2u4ZjP	114.072769
z596KpI3f6f18yyIC8j3151eUh898j	5:07:20	22.53141899	k5jdwT2s869SoJ58jo6L53bA20TRi4	114.0165692
Z596qGaq6D1C328172O10a78E98356	3:07:19	22.55589948	Fe41419937Ttk19P9jAA054u613573	113.9945385
Z5972c7838uMO4504fUXb37El4zSqK	4:51:25	22.55322918	Fyd0byW3w036W34mwMFM1026Pp3SNe	113.8726281
Z5976JA31i1eUzw52W3Mn3Di198U7n	3:27:51	22.70637755	945fv0q4013A39m21oc28Bx1XS413L	114.3127981
z5976lDN3g7G3jz52I29O6e1V7322I	3:19:19	22.58266883	t3R706u286zS2N5DZ8iSgh2B843460	114.1169383
Z59774P22q78e4YM6cn43nC436A8fc	5:07:20	22.67453867	a27uJI37r9G29V906yjP21772260oS	114.1222986
z59781h5DkrsKcX0126H39225s4K47	5:01:57	22.53575942	PLqvt6j03X62pmb1609qTwZ26If3Qt	113.9779881
Z5978c89pR5k4Ie0kZ2H79D145E169	3:23:32	22.67976835	0r0kk7z27C8E2RLV65BT1Jpb939Wl8	114.2400882
Z597Af4n1E5H63063k60W2pgn572kp	4:05:06	22.68243854	8rxq44SAJx0o54B21FqEB3qN2INr03	113.9312283
z597E3A28n18ey59lO2785mQ6R50Ro	2:45:54	22.55329915	GX8n2rEOP741wCDk93i59jKXHFH1Fl	113.9824683
z597f7AO7mIm4125xs2R2r34e5R788	2:47:24	22.74318856	TVtYdsFt5w3KoH596i0731G51756hR	114.3700376
Z597KE117J2rz87C3554S76Oc1J48i	2:51:11	22.57503897	8I4dMR5t58g216Zvs46a9z2W30vgp7	113.8859288
Z597pi1HYoiC5LBD5O909A8v4x3169	5:12:31	22.5277193	fFKE14NajRMS0EE269s2E8l01c8aG6	114.0432986
z5980u233c88r83Axeblh0j3T0i2S5	4:56:29	22.54688913	01Zng27405q7SB227hk252716HMSN3	114.1215983
z59830FoN8uZ7Ki119FYMeV5195T47	3:50:45	22.54042908	m174VfC4z194wWA82Yr91506841s28	114.087229
Z598gVJoN291547AJzIdLd6f195FE0	4:00:13	22.52134949	C248U0uQS49mR3D4DxQ45NB0I24MYl	113.9342087
Z598ohZ401qUk6gc48HCW1qgM1d2MV	4:41:15	22.66140839	34002805dXro5261cL1f400vno5j3G	114.2231582
Z59908G2ScCZ5oCk0hpeo9r8OPzut4	3:11:08	22.59649888	9Um28hxR847h5q27eFg6Dx5P969XDD	114.0492287
Z5994J962V43h85TeUrcuy6udh3wPW	2:49:17	22.55707883	8LR7TFpQ519XYj0p243Z978Li2V6O5	114.2014689
Z5994J9DlijiK494D145379699hB1X	5:07:20	22.57829851	wW5sH1gf281V56ci7355VM7H01d269	113.9482682
z5995lx1T25YY0729o84ld5it797TP	2:59:38	22.59224873	z1V47TbqWf0JX7Ex4T76VIh6bBA489	113.8507384
z59961aO122490ixl36l48U466018P	4:41:14	22.75059909	4Ug580Z0683961Kqj151679J30R41F	113.907618
z5996851U18B46MODkW047j66pC22Z	5:07:20	22.72900797	j0080MRm4eWXnguUME2K3V1HsKf7O6	114.2276476
z5996F7Obbv4S1J9b35L7Vn94h024E	2:51:09	22.56934887	5L2763iCu672e65s166K2tL314HAWi	113.8919984
Z599dss8PSqDVeC87WO8fB8L9n900R	4:56:29	22.71068826	pq049n8MW2we6n9J6pghC9336aIwuu	114.1063983
Z599JVe35913gI65U17kR0Z3dt654M	2:47:24	22.71996792	0LC08dM10c725F72263f19vr364336	114.2524878
Z599K9k8Q070558P71d8nAc3f0MQ05	2:59:38	22.69596905	1m3e7645786D4TN5GK69c7Bxj1t0jY	114.128788
Z599P0R28cS3n1gXd9635x9kQ846R4	5:07:21	22.54392886	T204816A28Bm05sWk78Q6b7J7692u6	114.122939
Z599Vg82Kp2Du7r9e685057491T14w	5:22:59	22.53330935	01Ol9h342c9n12100m7tHc1J1051GV	113.9826986
z59A9P35j27jLO3xdQ808FX031AV91	2:45:49	22.5401593	p52404i5v3KYx3836I41zssv8n770t	114.0668782
z59AlZ8Y320xD49u91973h7bGD7176	3:15:11	22.52309873	j09S9n4CKVycGYfHoaFY073t4Wf8N1	114.0560888
Z59AOeA0SpLxYl1r43UZwy0o935WjU	4:56:29	22.66994867	7y5k7T97608Q92X2H1U89g63I0cZQ3	114.2929778
Z59ARU7787P40U1GMKvN9j0cUee8X5	4:00:13	22.57395905	0td140xdos15Kg6BQ0pYpF9832VaQM	114.1280184
z59b089XVu47Gv9L9v5Nydd9ej46F5	2:50:02	22.55588896	y7PN693v5uU4F6z9Ur8S6mTFlyWGDP	114.1400284
z59B08XWL712448eQL568407d4Z360	2:45:53	22.58332868	0iIHB731qHu1eg80D7T10T4y9R2hB1	113.9297584
Z59b6p1524150V6c2EXij37S59ZDu4	4:20:22	22.70952838	5rut62f9V2AwIR661923b162x1gjU3	114.291288
Z59b8P18r476768Oh251n3rWHN8eJ5	4:25:37	22.67669856	aw04q77xH25897Mu8y87SjA5H2z0gd	114.0645887
Z59C03N9uZ92yTjx885J72L46KHN07	2:56:09	22.70255887	H1839r6m3Q334oWDi67B4wjg00RX9A	113.9176276
z59c6m8TT4q5g50oYm557j8z5046Po	3:07:19	22.64330935	WKzv3355219qmyN76v37f68dhJ2ObN	113.8260687
Z59cdleuGk5Mt3I1IZR3PS034M7p6R	2:56:09	22.69803856	f37dRc19n98EQk9B5Z8Jd6C1w51Z5Z	114.4012477
Z59CowX2131I859265Pgaju80E65mb	2:59:38	22.57179869	7m5bKCvou5Il5juTgTo8n5h6991822	114.0660083
Z59d0u09v6U09nd757bu628112D5X8	3:41:16	22.68641875	4G9DTm36R6g5u5918r42041r0cSOs2	114.3408479
Z59d9263t57K61Z14t4E4F62e0A9Hj	3:07:19	22.70830802	26L1Bz5M7O18707y032Z2XZM70l6I4	114.3116176
Z59dj1d2k4pP40kB8qnY2YnQKZ8365	4:41:15	22.63335858	UEcapzX1w0EP3DsP1c79716wSE7195	114.1415082
z59e3Nx7M6407faz0Yu75Hh3Ij7369	2:45:51	22.76482916	59v81596Fw6rHxgD24WCT9Zyx285b7	113.8854187
Z59f0JQ0Me60H51OrM1oxz9UO04yX7	2:47:25	22.57179869	wX3Ws5v66bOp2X2Xn5uB38zE27kb0D	114.0660083
Z59F3Of1x8hrQ9509t7DO7UJDotCko	2:46:45	22.79425911	0Ko7FCs0143SGk18Een8m95MBy20qP	113.9473478
z59f3Qi4816VMj700FG2MrdsrydBd1	4:15:14	22.73471783	I8I9563KU68OP7X80xYOT0G90iiZWQ	114.2284885
z59FJw06665hE43t1In96581tG8701	3:32:13	22.61267874	1a0S3Q38h7z3keaM5wRjQU2nGW45br	114.0371188
z59fKfj08om6NC2plgr1td2Jgz94ae	3:27:50	22.68862891	0m9gzd4788aM17E03D9946sC666R3g	114.0636884
Z59fvu94c51FRM2BwQU9jLLM0hO589	2:51:09	22.73061942	F8Lwakj0F1kSy6VxP14605v3Y5Cr4G	113.824708
z59g0O1G65s4LF971ImHT28389smHC	4:51:25	22.55970853	3ll4fxf7C1p50ZOT6Dn1q796Swg8F8	113.9578186
z59gd5Qv2151tyF9064263EU0M658u	4:25:38	22.74343818	464Q8mRXdp2j84ELK7FFw42y9B500y	114.2825675
Z59GERRePkZ0J24dB32n21b8y8z543	2:45:11	22.52691898	n1Vj2T5P87Q27x3M0j9PL5rTV81EPP	113.9447089
Z59h1iveTgN2a22UPF1x83EyAGP9A8	5:07:20	22.63169849	7s1x372ZM52bwk81633M0ZP6kVHz3s	114.4283675
Z59ihoeZURiYG35HD2120ysy092a3u	3:36:40	22.55451907	7YC4WuGH4H80rgG423kXBM542gpvB4	113.9747392
Z59j6j2s834ib55HLVZMA5r86yt9e4	4:20:22	22.56044932	MLO30396a9t0LZ6nw8xv5Yhlv1HA2g	114.0896593
Z59JAh7p907542xDR49s538BJ0EG3J	5:01:59	22.71961792	915Nhd75z9U57j8104g1uRdi460XG4	114.2182076
z59Jb6L4u8412S041x546148Z5hCO4	3:36:40	22.54890886	RW67BGJ8t4q00YL5MG30kM9rha1x47	113.9150885
Z59jq6z11u031TQ50L3i3Z6040h451	2:59:38	22.61537864	14501A772P3Q2mCe0096Fb30801703	114.1559284
Z59k57093M2J07l0a6VG103Ux6Yod1	3:03:08	22.65052861	GJzi01zisn4b7565K9Isg4u94da77j	114.2111681
Z59k951D661792j8898Fw64T6W75hj	5:01:57	22.76525906	T07WyP5f26iu7w044552F90xC95IP3	113.8856983
z59KAk17vt847dg5ZtO8xLJ60J8WNy	3:19:22	22.79097872	7285sb0tt7N1n96ftelDLyr0414d71	113.9436685
z59KvE4vIu4xa27i4yqw315j32bUwt	4:46:19	22.71475929	3DcE1351b1VF4LK153i0E1UM3sk43W	113.8271684
z59lBD05Po3TVS1Uv99D866XTuV8Vm	2:59:38	22.60102874	844mb7608361E0851829N6T24917hD	114.4717487
z59m12m4kGwEwo9405o7l70569LO2q	5:17:47	22.55764851	P45sQ579psw64GYL4D9yI4Y469E92Y	114.1614383
Z59M2C49V3gbl5GEIw15BT1M9A42rJ	4:09:58	22.76303924	Dr6qW13YjA45279ZT0f8BX50268O13	113.9036078
Z59m75J6992g9xRN8NK62F7dFF2Y1e	5:12:31	22.55980913	bo15m87x9uET8395zeskl0GQ2AhyqE	114.0371684
Z59Md5YSg54R0X5x08c6FGD2vJXJ0j	4:09:56	22.58869897	JT519Y443V038ixgDcA9bO2z01ZWa1	114.0538788
z59Mo4M5A5i7la4Z9781B459n01L2v	5:01:57	22.53166928	9r8Txtg8D8wl71IXEZ8Nj9C4QYp162	114.0000587
Z59n1Zuo97G616Qvrm0vm3WUsLf8eV	2:50:02	22.56390854	6344VeFHm51GQ57Z387E4FRj3T160m	114.0640287
Z59N4m9z28b2s53eN69714897AYn46	4:46:19	22.68938808	5Z57bKtGJ786rv84VC8i93OUo81cDI	114.228858
z59o69458g6RmlF61RNiH92B41AX17	3:46:05	22.65657864	8H9m7247A6ckpuYOLq090HmJ862081	114.1843887
z59o8aD29T18Rs4b8A45752S43cP0l	3:41:15	22.61642932	7b28p41gkr8wqmuJ6qil85579euN50	113.8577382
z59o9vD26wS7e75LySr19fOdtpS6l5	3:07:19	22.60600869	HJOAEuaY8M92f6iD03j7C5554h51z9	114.0371183
Z59OM7EK6d8mi3o0ZjKbNX8HIEW236	4:30:57	22.56815906	23SX7Z2eu085TR0Rn46TSUVH9bLOWg	114.1057186
z59oO3S891VH11anw7450ErO0nmG39	5:17:47	22.65859846	j1487Jq3J3V99n3E1XI7c4Te8IC6Em	114.070268
z59orKNvR94kpFL27m46q3M7u2561f	3:50:45	22.52919893	8TP7p65uW01jE3w88gAJl9dA56O5bj	113.9457892
Z59OWsxi6oIA3WP7ISd8b523865MiJ	5:12:31	22.58361941	fFKE14NajRMS0EE269s2E8l01c8aG6	113.9210187
Z59pvAfG3l1q7D92f2n0k302rjT3di	2:53:15	22.69862884	rW7Tt6AZ02QB4yVd3L5q6DH91a82vw	114.1244377
Z59Py86gN1d210e7sM1XTu6FNL2TEu	2:49:17	22.66403835	vAD8y74Nnp0l6w16pjg7NI89M30H9v	114.0051481
z59pYYHYwfyE4R2YZO17CP7X1D5540	3:55:27	22.73755804	2z7s2LNz8fro9629N56598h3Rc786L	114.2524679
z59Q1sJu9i5I7C27983mP7I8yi7v1x	3:32:13	22.6671089	509f642oQ6J0t81oX68T8GsBVyX0s3	113.8284488
Z59Q30QGP829574iF10368njf71dy2	4:20:22	22.73095809	J60whn3us5Sk2cyMgK9kIjEWM19VM2	114.3747472
z59q8xvP98056466X7RDjVM0638L3R	3:07:19	22.68581803	55lC1Y676487Ch4wlqh2a0n7sr68WY	114.3453676
Z59qEGx950tZJ76u1wxp9TX7u6F01A	3:23:32	22.73130822	8q1982g9r1BrUCJU796VA34Z5R3Fg6	114.2812181
z59QlQe33N7Fu803uskoS7B03T0535	3:23:32	22.69865764	k6L1uxQS2Jb91A4552817ES4ub53T1	114.3312582
Z59QpwpMS2cA57TTp61Cra1sk26485	3:32:13	22.53633893	OG14sW22Om508Jal0ukum9ch0NH6Rp	114.0253587
Z59qS52rlX4Cdc370y8Q9rmH0cug34	2:48:18	22.57669911	7gk2g78L4TSux7z27J512lwIYz2Qh5	113.9085383
z59R53J7vUfumm3DwodhpCG7e910fK	4:05:06	22.6710992	j8d6dk335N4fGi8R24K06UQS5QWh7i	113.9462687
Z59r55818Fncs3da4H1h7OF20k106m	2:47:25	22.59258954	R02eSCw88hj151369oc46st2980Bq6	114.0615587
z59rb8lKa43811RQ8lSjugl6OF6I50	3:03:08	22.70788856	5h3948D8upB47S37q8vWB7E54y7Wg7	114.2673481
Z59RX3vCupAtR7238l78V9P9uXy4f2	4:51:24	22.53133913	7X3E9h83E9YgISA0Cy5Jh6tCh04t5c	114.013269
z59s6mVOzmtiI1c399P8f529304y64	4:41:14	22.5391793	Ckp58hxu85778F099QjG4bI4E1O3H5	114.0446689
Z59Sce77lA7g547E5v1u7874wIo381	2:53:14	22.72876919	7zdbY00t470tnna01Z07321Nl4a3n4	114.0442785
Z59Su032AMa17Lh5JP1sCMENFiaCH7	4:56:29	22.53312882	84s87P9tXF0GE44F6Q235tV9iL1IZI	113.9915086
z59SVD2B4SXP0aX2R1YNC0p8117V29	2:45:41	22.67955884	G8aEk3a3RDHEX6UyA76217u6u2qM06	113.9338184
z59Sx7647bNx345o12B0gXV30brcOg	3:07:19	22.55512936	P9dYK2B3Ur479fh6160yU9D3gH028L	113.9870381
z59t3A2x2eo21O0T939D5PtxwMVQ47	4:41:14	22.62594854	1e26o7344f571n1hg7oLBr78m804K8	114.0942388
Z59TMu7C91383Z54K4IyRSB7947Kh0	3:27:50	22.50187854	5c9cx600uO3iMNk7TX34fW8Jfc7716	113.9224586
z59Tn33l3Cg9wj9fhm47B3B893D9I4	5:01:57	22.53955914	L35Glctx86s27P1Z87by455322O27r	114.0615492
z59U0Xh7AS3547H8xp2302jU5psIkC	2:50:02	22.63396889	cK160i0a970A92a00KS7m6666wGfo7	114.177108
Z59U3H552h14j763u84dG1uiZw4y27	4:51:22	22.67803204	7s2OvpqR2R791151Ccl342Gt33hU8p	114.0219237
z59Us9We63g42Qbc474gm7Q64JC1t5	3:23:32	22.72219792	4B52cPiKB2q21Ak874c3W3EUL19plY	114.2248081
Z59V18994h4ObVN805XbvaP7ZpqyQ1	2:50:02	22.55730848	6344VeFHm51GQ57Z387E4FRj3T160m	114.0198188
Z59v8J38f24Q1iG7mTn374r2Fwc5OR	4:36:13	22.5407795	073gB2248KL2j67EVml1XgtD2N1271	113.9496286
z59VM5s2R682h5odFDmoM65D3174Su	4:36:13	22.72752817	8RDg7B866U2i3c0rw404YSBCb28Uzx	114.0678083
Z59Vr0rCJ5tS7504zot6m45fjJ3r4w	3:27:51	22.67034866	6918qVw0Kx5z0S8i195Ii92BG8716Z	114.083518
z59w6B92044Gk3R0Z5M5WqGsk6t4C3	5:12:31	22.69326903	7Qw1b647V2Y0P80909C56FjN9739lw	113.9724382
z59wNV2vba20Dp56Kv095524Wl481R	2:45:11	22.55490879	sF48S6rcUQ706K42I3J8Rw33D9104g	113.9847587
Z59Wv3713zsWG726nNP7180HwoeQQK	3:27:51	22.56735932	2HJ6Yw8m9oTzIrsZiZTny4R210Y7O2	113.9417284
z59X30p21X5a90p83K2It7cVZ95E5v	3:15:11	22.70672787	4F3r6J4PC2x7cuDrf6bnL5388gk4AA	114.1358381
z59x610NRNa8n44UG6UVga9tDo66RS	3:15:11	22.69979908	e0pvafX1tQcAI18867rK6or032qsUB	113.9632878
z59X6fpd79ge59kvfF77IjS447RE8n	2:56:08	22.59410919	967B8N4379I23Sr9nTJrUxj6OL3wh3	114.0023184
Z59x8s2qV5056k8Kp6AH5zY390j9Q5	3:11:09	22.56724881	4Bw0rz2j4iAq9Ih52NE99LYv3xE689	113.9006491
Z59x8u525Uot72FH38t5R0jesZ285Z	3:27:50	22.5760187	63065i2YJ9833XF46rhA02n3H2Rhj2	114.0622384
z59y976l6C3988H89088GP22003SO6	3:19:19	22.63826934	L76N52JV4EnR8563f2f8t03y5oJgpx	114.1135282
z59Ycm6yjDExuO5057338U1d7E309w	2:46:45	22.7700089	L42844222Z8Xpni2If47848Ck2aL6m	113.8502481
z59yIgK84Bbxf739IytD2dlw72424d	3:19:19	22.69117892	612tFXR139872V9h0oIcNNPnQ80pp7	114.0454983
Z59yRyGnc9t4LsK0mu2H888OTaZm6N	4:20:22	22.68425903	m21wb6283L128I7497bcIj0n5T41ew	113.9799679
Z59YT08U2hM20G0Z08HdH6bQ54F556	2:48:16	22.53129881	07X02c45z4b35PHw7sF93Q70n567pQ	114.0114986
z59YZRLTkFiXWaHyz19N8t2486c6a3	2:59:38	22.53182031	YGk095Iz1jD9dY8387MeY184r2451z	113.9061758
z59z02d6xRfH8AzQq3EIHT6Tr0lr57	2:48:11	22.76640863	x379cDlf1fcv576h5M74U9E87fUn0z	113.8420984
z5A03940t8LVGKU1PAVDoIbv2d2DJ4	4:09:56	22.74963832	d3f4Uu34Edw7145py6m661d3j335lZ	114.2686176
Z5a040hQ7N6Zx9AF93T2C693Sb64d2	2:45:11	22.54013955	870rWQvzs95K9059Vwc84CH537dygB	113.9646782
Z5A04H2Ub6VY869W41zYKs6zy44Q7T	3:27:51	22.66424813	cnaWG2a459xq0g4uRrCb75970z365s	114.1198486
Z5a23SC8DiyUmx6670FL77I8n96u91	5:17:47	22.5712687	5S610HEG76T0L266CUZH99Zo4c9XhS	114.1124391
z5A256IajvA5q30W914uc02891x9AA	5:22:59	22.55273919	DnC3vT2951I65u5Y4Uh52228HWr5VM	114.1478294
z5a2784S7Pw7Wd2f65AsTb80R7b19E	3:19:22	22.54457886	5352283436fP41X46133VU5m419540	114.1274685
Z5a28LhRfsZ238I3Rf1OKMsM8cwz64	4:36:13	22.49219931	gq559mpv119f7L6Zw92Nx3H7dKT19n	113.892419
z5A2m8942B4H51071q26z844E619A2	2:51:11	22.57543914	sVCY6eCVVlV1lH7s75FklIWg3c03J0	113.8857791
z5A36x742G4FU2382B35VLS7gV864L	2:59:38	22.59322886	844mb7608361E0851829N6T24917hD	114.2953881
Z5a37CLvSG00q6b3q837oq488eQIki	5:01:59	22.53482936	915Nhd75z9U57j8104g1uRdi460XG4	114.0618392
z5a389p7JmlleR787abS5009k47lnp	3:50:45	22.77866749	1dR067169N2y28224i0RaWnU6Vs34N	114.300618
z5a3Ot74M123aZBD4aNe7034wRuK98	4:09:57	22.72969758	h734Qj34g927y4a58ZjQDi55g7gdQC	114.2617476
z5a449horQ5U023Z3WV3sd6Klo6M9o	4:30:57	22.59876911	Nsnb74eEE68786Ym8XD11y53iJ2p8f	114.0483083
Z5A4cwFNo654rlhQd063181fb69mL8	3:07:19	22.530609	5260ND336nZ93964gfuxTZPr8Z2Jx7	113.9675791
Z5a4mo2WYD2Q60cn23o22042X315mV	4:56:29	22.54049909	h2lf3q89497Vqx478J7K3HrEgsG946	114.1308391
z5A500jr983c3542mWd30345VgOc29	5:07:21	22.559159	23gFol6yiK6bHp63976eg1434382Xj	114.2421291
Z5a58923pG710F2LIk71D0042g5981	2:46:45	22.67438921	FY27WWt0Wk7ssp9nH68lK7FJ4c6J04	113.8286388
z5a58Vb6GHj6HlKCDWKsg6Sl125qq6	3:19:19	22.71872795	d799t6N4haM2i0S249B5hM5P51k113	114.2595577
z5a636103F866TdM390pQSnhC8450l	3:41:16	22.56762903	SwAbF118C257p80gueHJUR94vn1Zr6	114.0896588
Z5A64mg193eGP1960b06bl8b919YGT	3:11:09	22.57934959	416M7Ax6L628W800re847T8xvr6qM7	113.8698287
z5a69TGB2Sh563Q702120fY8g771MH	4:41:15	22.73481841	B38656x7cbI9Mc180GGu25TzIkz4Zn	114.2436776
z5a6r591J4571336QQyT8kn5AbD5Qn	3:03:08	22.58121879	ptC78xm093rB7N8i8UN1E40g23290q	113.963128
Z5A6u5p6C932p8QI94841799O2A8ok	4:00:13	22.78742841	S309m6982S2366AY9f251v3a0x98d1	114.3269674
z5a7285Z8677DXo1l4c9v58l5317EY	3:32:13	22.66225854	6M5br6V5a055y6GCn330R5y55k68q0	114.0423785
z5a76770l2za1M2VBp771859NELlL1	5:17:47	22.57582871	0j9264X16J2068O2e58616os4554b6	114.0622584
z5A76a289vB517SW0WvFMjUl079Aij	3:19:19	22.65827943	lzwpI675TS6t39HnUP3KR92FMp9Ek8	113.9242286
z5a77h8pz5d9H7GbQNr5V817Ljrm78	4:09:58	22.62203838	f90Y5d8vOX6504OHmGR3Z5s2Q1Wz38	113.9393888
Z5A7ZBA6Es62554R2mDW89Y2K515N5	4:30:58	22.59862882	947o57X33867AxX2WPD4Cx1mm1vKz7	113.9317082
Z5a8032X9186RD31OY05fyn23w8p39	2:45:41	22.69259937	G3Noxk1Q6bV94uz12x4liZ49r54338	113.8335288
Z5a838J3FfcJX69hT393m45238BkB8	4:05:06	22.58901862	7658ovtG10c9526SH9Kg8j58Zbu12q	113.9050686
Z5A84674Pj09811I5GEZ8x81q2pBw3	3:41:16	22.666669	0hIsF4tvn8p3Uyk84965z7g8LTQb6y	113.9251283
Z5a88b39EP1672EUkb74Pfz330CK8Y	4:00:13	22.67064935	65EH869672iB970sp54E977H025TX3	113.8031086
Z5a8fF651jVbq7578Ys6ND1W5sRDH1	3:46:05	22.57126948	Atg52XCz474xhG6UDpX26h2Fje42c7	113.9318085
z5A8MjA0Q7bIXs71hcD02144A1756F	4:15:14	22.7479693	6R73u16f8PQs95008adIv06zt860QU	113.8483386
Z5a8OTk8t7h3kj4I3859HiqE0Z0962	4:15:14	22.6386883	V07fBSZ828QR0f79Qn6YulY5919eD2	114.1538781
z5A8ZnQruCwY872c68759ovnj7K0U1	2:53:14	22.65516868	9EYQ4vW9jrg00PIu05sT1y47DFr5BI	114.0151988
Z5a90v5Oo3ty4F2Q427RQ4st8yB7h9	3:03:08	22.53570918	3RfQ9o8CpSw64wElvX90e736fbK100	113.9767984
z5A922acHA5S04Ei3966167rICkm6U	4:25:38	22.55400868	VL7gQRX687oP16WQ021i50659A9785	113.9761081
Z5A923nr785ND4Yr83854wHm3023wo	2:51:09	22.54416913	G49EF6WZyM3Vp107Ig8138691rFE3g	114.1249987
Z5A949E273197h04SK32xoRoH6Y820	4:36:13	22.55498923	11v6Cc9KS72JV8w51T09W1Ij2bb709	113.9744085
z5A985YOo54Z429N9D688S25d5YeT1	3:19:19	22.6775088	96681r1TOh333W47819I3aw1F6V9Tm	113.9325086
Z5a991GuH02s7451N1FzP62j3I7pl0	2:59:38	22.55609872	j3s3Uf25EfSKL3lCK7f76d44eDv77g	114.1174489
Z5a9f112rk6MhH01O58582ibj38IJ5	5:17:47	22.63694886	83XudB3m2NSKB0rBj5A5N73G18S103	114.0674981
z5AaSEZ4O90e94Wv389scLuR60Uw54	3:27:50	22.6255785	8BbGo7Sft25dd6Ch5t4hn7k99deS66	113.9390487
z5AbA4J0296P58u43C647ob4Rd851d	3:15:11	22.60229943	aX401Q9P6C025zmya59d3U7a3lWE0X	113.937409
Z5abQBoF167Cxo06IEbD3e383L2K54	2:48:11	22.60332861	6CQA563p8aLu2162j13qIl4K117IiG	114.3486281
z5Ac089g1CV0977190003078XE850f	3:03:08	22.76232814	81D20S9rWy783dkS523T41IaNF9iK9	113.9430381
z5Ac3M60091N1F77vgmj1Q28x87t75	3:36:40	22.54039889	VH48ar7779HS766CNtOKlN8752s5b5	113.9514289
z5ACS32N63Pf7d1u32aZx7Jwdq4301	2:48:16	22.5431191	0E7uG5V3036luuha1455oOig8n98j8	113.9429491
Z5Acu66sMD1H13Qw34Sv8751B26A31	5:07:20	22.57410896	743n2371X943Tx15gmUfV22w85yttR	113.9573288
Z5adBNF0804i5Wcqr1F64Y98i32oZg	3:19:19	22.65084916	370C3618a35s7T1094Iwrwke1Ych08	114.0214287
Z5aEx3lp8pQ9ITPT1L1X9elIO34T24	2:47:25	22.61144893	83c605WTA0913iZ8wj3GJZ7e0Z0iUR	114.1361782
Z5af2V6x27dXxG2D0q4zz7Q852NS65	4:41:14	22.68830846	vQl779F38Tta401EnR80947S73T907	114.2932883
Z5aFD3VyI97A2h4V30m67617191UN7	2:56:09	22.5347396	4534M28F3K06z6jm769Q37L3D264C3	114.0630987
z5afJ0567xv96sbmXk577gWppb20HP	4:51:24	22.70547774	43137Eg70ATQ64Aig3u62UC3871754	114.3250874
z5Agd48C46U6Et21YlF8Gt95ZgT80n	2:45:57	22.6378889	D9eg1l674926i4Q82I180QO03I130G	114.1551987
z5aGYRUZr60n2fAue2DX548y12ignl	3:11:08	22.5684393	Dzi8r07GZdU6kl7f403s0F8f5322Qo	114.0566686
Z5aHXO4iv6cgR12M6e22Rc9fx06540	3:23:32	22.69858791	yoO884I6D4Ri9a2pY3lRSf43wj25g9	114.3303578
Z5AHZbq0640E093Ndc99y2v0n330s0	4:05:06	22.56634941	008t6jheOXDu18d923gv5ICJH5rBjT	114.0905286
z5Ai6S989xeY944AAfRwJ0p24K8p8q	2:59:39	22.62537916	Q4jn474p7O2k1F327MYQ0nM6622d1S	114.1052387
z5AiTT30vO9q8pp64eAO46a3EC7A20	3:36:40	22.66542263	9BU4x27f7hQ5733Y84meAj07L65n58	114.0653989
Z5AJCEWo5n852NLAMF97Yk1saye9T8	3:55:27	22.55289877	51U62GHef2u041NV9lmYA24Bf0M19p	114.1487392
Z5akcE878hAxb6p5V5l8kHb5j8196T	4:15:14	22.61124832	V1vR5x5B85m6Di9V26H5fE28981HW3	114.3605485
Z5AL397z0f2sS1134ArJHkz261t5W2	4:09:56	22.64663858	72HEo6f41pL6e480162R5QL4f0o34P	113.9207877
z5Al60FFiD44Mm7o41i3mEaq9V7onc	2:51:11	22.67480895	68j5022MltR4I25yij84xv8MEU5R98	114.0688288
z5An3C90Ybtd3656Tr71E5Kf58r57P	3:11:09	22.55190909	D7cQzw8294gR238iW4i9ychY3d2P9Y	113.9116491
z5AN6dPK5CM97rAxvGKh94igBnpEh1	3:55:26	22.59018889	FKW3u8r2M1R7ZAm698Bxf69x37eN92	113.9038686
z5aNawGLG73N5q9hM0p162hL07C2aO	4:05:06	22.72719817	DJ1K3316v06XJ49a3DO6y459I2G4nI	114.291158
z5ao0391e25568iPxeD3DC9D975285	3:07:19	22.61398865	f5MXQ59qQl7851R15H213SDUNItWuw	114.4270283
z5aO44528831014p1H28Fw6UD8n56H	3:50:46	22.66378862	4Z05921KgJmB2473K924823V531587	114.2070683
z5AOM2ULfZO615vR7G89d4358t1181	2:53:14	22.60555893	5Q9a8eHAf60eg4G0b7103DHS94DjD2	114.0732889
z5AP3z4r0356P6Uu9U14MxlB8jL1tI	5:07:20	22.76509887	94PWb222qBR10lhF683692Zae4Q31i	113.8721087
Z5aP86iJ9044903AyDW0oG15ZTiRY1	4:15:14	22.64996817	7Aa8WFb0Z98Xja0f563n8765296zxa	114.2107081
z5Apb4362i05G5p926A25NWNP61FmK	3:36:40	22.63837908	Qv6m4G51V4aAe6gpLVq74GI8W6U5p4	113.9115886
Z5aR0Xa52R9Ui3j922Bfd7b336PCGW	4:20:21	22.58332886	t1lyMdb814R688mW45gz7Y77089154	113.9299384
z5ArRS79R087rL653oCu431CI0gT2B	3:27:50	22.59058954	Zn2u2y4TAe1yHK81P2u14264078GIe	113.9598689
Z5aRv8u15g9370Xg74dWi3W3A81kzw	5:12:31	22.6574685	X8akp261yy2E77Q84KN7G8N136FA1i	114.1938187
Z5as4rW3Ukdbr4U64148r1rl1y731T	4:41:15	22.66341788	31VORCN2xnoe80K897r1519M5Sg6Gm	114.2081478
z5aSY2C02Ywp8r5DjM768XpmY2DeK1	3:03:08	22.58567886	FP65h3ZB0aWjFX1P6tD4934789317Y	114.2669983
z5AT8BELI2U8c41wI4SG0Q42J56I28	5:22:59	22.65104803	uW73ND89e44D20707x9t59W534Yso6	114.1153289
z5aU453X23233Bnw61p623cjuoC5Fb	4:56:29	22.53402912	j02z1d2BC5x6b6Oinb4CU2UV0uID6V	114.0851984
Z5aUU5h157994Ub110p1323uutt7h0	4:05:06	22.70738863	B93a94608600lxJWY8bW8uQ6o60B51	113.8115686
Z5aVNX55ku407211RA8HhzL79tp12V	5:17:47	22.56152846	6kNK925l3b1b89mx5B6Zz31449226S	114.1644087
Z5AvV6V400Ld3g9P346pi1s2bYn8iq	3:23:33	22.58165867	FKk56yNF1CDEg0et2QT25Xz2v619jK	113.891378
z5AVy31083618Z84F3UC74l8411447	3:19:19	22.6738389	hEk10L8306n0IqZnWa3P2I9DNf5z65	113.9825983
z5aW18Ik11jq1n23PvVX2j3U69uv3j	3:15:11	22.55587868	1O5jmwc2a3m833LN96vd1296E2Iypb	113.9881589
z5Aw79z9KxVd760Ik60zE1L4e3R2se	5:22:59	22.70333833	5pfqE6i190wRvp66P0VB4Z99Bd5b3x	114.0431277
z5aw8o7GDS980TX7j440Dk0073GKZU	3:36:40	22.69271794	sc9X44y5Mw307FKvRgt9254z6jj1M4	114.2393779
z5aWvniK9F0xYAi46DrctAQJEe7uP1	2:45:41	22.56174915	EN1lTVm2Q9f8ryNI38fp7411574F4i	114.0908783
z5awXoD1yvf2331pA218825q6Y2425	4:36:13	22.66868889	d41AlcXLx0aBCY06B52NmQ4eyay25s	114.3048788
z5AX0A65S64n70lv8i83Dt5sbgvm62	2:45:56	22.65855852	7GTHhf1qC0v43V201n0m1rTV2d6903	114.1572678
Z5aX2k2zK6h21325G2263i1BA4C176	3:23:32	22.63595823	rW2O7Sfk2b7hr0t9F81tx7S09RTN68	114.0647782
Z5Ax6R2MI4202k6w945641r0Be8x96	5:07:21	22.74592888	ROEhahxLrJO64sB1p4U43d96MgR3jz	113.8215484
z5axA99g02YKF0TFE775E87J0wGW08	3:32:13	22.56978873	Ee272DE68PD7Q61PBSPk628zeGY9XO	114.0534088
z5ay46r197D2q111B2ztB8nV8oW7J8	3:27:51	22.54256926	398FtY568Q9dVj6v32jI8w5cO3TM72	114.0813791
Z5ayQPMLem6jp9S6Y8HU61bU3n4r64	2:45:10	22.79726914	A7U0eZs768E3wDx16t334wV2I22799	113.8596282
Z5AzsJr2AsQ2L91w5or2FR9l369J9i	4:46:19	22.57179869	lw1gd7i6Q01895Sjg0MF5C76ZJF6t4	114.0660083
Z5b0273rluzNL3Bp2pKkH6M39w80M0	2:45:51	22.70095919	59v81596Fw6rHxgD24WCT9Zyx285b7	113.8060187
Z5B15hVx85jCVRs37074l4gu76H2Q2	2:45:11	22.5599089	HF8iUC0B35Y55z7NUw9rJBy5869Fbh	114.0675091
Z5B1pc88GOxSC0N2TuB0nYW272235F	2:47:24	22.73986841	6X1N491YT0i6e41AT3d51piH50r1I0	114.3714078
Z5B1q05HLR661p2eqm478N3O93lAEY	4:15:14	22.56165884	1C5baE1jOI662V5139ri892k33s68d	113.933819
z5B244Y0CV6xx51071UI7m14c6Gv7H	2:50:02	22.67015846	1f3c684b2U3Aty648Yl521BzAp63Hz	114.1225479
z5b35lp5C5Yrf3HV5rg4TB00fvbC87	2:46:44	22.53994924	nra64Eou1BC0X37MKjCc93mSZb34Gs	114.0729384
Z5B388l60z7M87g31PSmePbj6i177E	3:46:05	22.58860908	DJG98JsJI5193450yEkJbu12H92Gb9	114.0215781
z5B3E991Hd3MaYd7e1i776Mn73VE55	4:51:25	22.60745963	f8By4nr51A52bE316E6n0z962L275V	113.8655091
z5b3lTB77r60T6W4LwgfxbyPPHe658	3:41:15	22.55717876	bJA8254j77ngg8K8Te5z2b0k13h1Xh	114.0472287
z5b43d0L18qAso117L1778f3OwI214	2:45:11	22.54515924	5azMooyx809P1ZU9uoZjZ82rR20v1J	113.9453688
Z5B4he20X62Y3FbJ5AY652M47CVsiT	3:15:11	22.61936871	6h2eKk9Zr6f47q50e4xj3T1S883FYx	114.0333081
Z5B51O0Lnl5Bg6n466IytJ6363m98A	4:41:14	22.57898933	247M4deSX2375wP668d33Cvsl6923v	114.1050378
Z5b53cvjWeP49Ktw36p78bW6u4Azpz	3:27:50	22.57812927	Q7JHd9c93k9AwYu149yXN5p3KJ4P8j	114.060229
Z5b54D2ZI65W11Hv2f98KJfPL3j50d	2:47:25	22.58014902	4p2D58V4Km38T11SjS8f7R6St666WH	113.8572082
z5B5518G1Qh9A8is7vHh0Z3OG7192q	3:15:11	22.58148968	1K13Yht45vUOW3281259Gnwk29084f	113.9299783
z5B570PO89507fjFrvKTVRN52ZJP1I	2:53:14	22.55581932	2FA23rl3MprZ27X5O57Q41H961o1rx	114.1289286
z5b5bqL3Xh408Z9lm192jv60RB262A	2:59:39	22.58860872	2XHh5t23NxO55R87029PqS1Da96yQN	114.2501482
Z5B5Q3D9o4IwHHd1j422ZAQ6IM08DV	3:07:19	22.53868929	3Ff0kY2w3Y2irv5dP04s4jD6l3w1S6	114.0730394
z5B5U62VOGzI403b71c6zmH10t57fd	5:07:20	22.59896907	46k0gYB00dEU06n65x81TH9qul4219	114.048718
z5B6ot8Q50d11238x7a6995L6c49rE	3:27:51	22.57272931	21I88469hZQK3hK286L95N5XY3365O	113.930599
z5B6u8B2R7G3L758B6p42C862d07mf	2:50:02	22.66551828	76k4K3824zA66R4WvmH7192Q60J7IX	114.1200484
Z5b742aJhpx6C3whgS2UO098XzgBj2	3:55:27	22.54138929	AK74Y78kevXGBE20C847dT5hKcWc23	113.9150591
Z5b7551C7J5e9Us6fo06i52kc3uFyd	3:03:08	22.78108821	5377EbXE9pb81p8Fq8XQ9iB1Qe1D70	113.9167878
z5B765g0P02xsNIt19G6448jt1A0ba	3:41:16	22.65955921	0hIsF4tvn8p3Uyk84965z7g8LTQb6y	113.9248588
Z5b79nqz1X38s9ph43w063Xl13I4p4	2:47:24	22.66645806	LL4xxq90rD6x689sb6q77m5189f03x	114.2209577
z5b7q3PJJ68AD442S2U8OyLv0iAc08	4:56:29	22.56373968	5Fe3Y4Pe0830Uj3X2EjQ7bB5GTjt4R	114.0383892
z5b86Xho5819299IN9fT21tm62T12H	4:00:13	22.59708885	905D785VSk6i4y816h18ynq71L59B4	114.4511785
Z5B8TS627zPjxIn0147510Sd8S0qCN	3:41:15	22.65409894	2s31TtDU452KBHm72512Ni3Raf59LZ	114.1095487
z5b92z78JPxinu5v796gks556IgBW0	2:45:41	22.66790836	4G55Z95mv4fMC04GekZlv7vJfd3Q98	113.9252184
z5B998n94u4638hk5507026PtPq921	2:45:11	22.61708928	0216576ULteX3573738UeZp6X49eG1	114.0299986
Z5B99V18423F53R09Y79V0Cb10F52P	2:47:24	22.70681857	a36z0yWDaF2z4V8E18F839g8U99WUc	114.2679579
z5b9mX0EPaR739t143M7Pt854u2CHI	4:41:14	22.74622759	j1r9G1Lk1P0Il9dS2HnW34U648bZ51	114.2619576
z5BAT02hB4uq6u81o58W0Eu0VM32Na	4:20:21	22.55362905	s3667gO186V4EQ9u163673N01073W8	113.9640289
z5bB0I0Z8620U3S04CXQ60dj58oW2n	3:11:09	22.69381911	714b44WZ84e5t2WU287q65D1Ej9Uw9	113.9754486
Z5BB2xK59RMGuJU54oO637Ty2RZ14Y	4:25:37	22.70316832	L0FqBf773f1lM4k6Tfn83Vu737M05p	114.1216185
Z5bB68tO192qe09bcXZpNZ5t5w6w29	2:50:02	22.57271843	6dYMOU7KQCFjyymQ66398d7mvc8fbG	114.2554985
Z5Bbkd709Op86W19iq55M7yZ0024a2	2:59:39	22.58731858	H7898AE2C94K92Mj6xfbzE16C3OShV	114.0153588
Z5bbs5PY71699AMg7xME6029J7q075	3:03:08	22.59422836	sn18ZhwMcqD52Q9YW9F09d4ph21F30	113.9203084
z5BbUmM373c7hvZ74H7632n372t8or	3:46:05	22.674758	3m8530RYHcq3h27vfz9SLUU3490211	114.225378
Z5bbxw765VMV6J1OL2XQd164BAF85i	3:07:19	22.73686935	4t5aSqs7857Sv4HVOCOU3j160c3v8C	113.8299683
z5BF0T92753ms3XKkZ0DDX2knv4t3j	4:05:06	22.55499936	r7O8v16bW85s285507bB5Zh7J87aB0	114.0680883
z5Bf4D733c7K8e8j7W8H72J4I1Jeq1	2:53:15	22.62501924	D94J21p7j9pGD2lA6r174173233PER	114.0869285
Z5BF9M3K0886Vmy596Y10zRo393445	2:51:11	22.64128833	N17vwn48hVF72fC5779384x1F4y9NH	114.0160279
z5bh2H53R4H88P9Qlqr6y2qXj290K7	2:49:17	22.66173814	1RKRPbq618Jo4Y61m3Q2b0gL1bim02	114.2033181
z5BHi711NwF30947096VwP6o85vm96	4:41:15	22.57973912	geTgTy29j2g79XAN36E0pp009685k8	113.9296391
Z5bHS90498FO8Eyxi7Ku5v586e84A9	5:17:47	22.55974848	aMU29BkID6dG001H4b85x3QDw1I1Q4	114.1733883
z5Bi7baCOUWi07q662J042TQ06d51q	3:27:50	22.55291884	3T4Ko2719gh17z11Qc9V20az925vX8	113.9096882
z5BIQx0NeRr6g575F5D2cJUos89rsf	3:50:46	22.68454803	5Z26n5J4hTK40222j756n0t335DV3A	114.2599084
z5bj9E826zGXf92gXa16z8485h1183	3:36:40	22.54487924	888M0X6Bhx9d5929998294O0N4p0ov	113.9142186
z5bJm04N084J6466g4jv80G046VM9f	2:46:45	22.55668865	BA56L2oB9jkLpLaD032m0D90yG823F	113.9340488
Z5BjuML8cfny63YUS1K88u6Y0twOFB	4:25:38	22.56502891	a0QRqD9v9597B201N55DHo7hP430i9	114.0726188
z5BKa42hq49O2m00Ew77k31oN745h7	5:07:21	22.72096877	5Feo3P9a5R4e7q5p1W442zuC0XgSIr	113.8486381
Z5Blt3i5mC0gn355eZxqQQeVptR57S	3:46:06	22.57997905	4F5AS1jdN0skX3drf7Xw9dvE314YIF	114.1192789
Z5bm6c7377hg9W5N6WX5p3C5C3tV14	2:46:45	22.53978864	EO1S4oNi07qW2uC9P3k7e9S0D186WG	113.949199
Z5bMA21PG1QCpiQ4n5EyRk897t00iB	2:47:24	22.64387887	tL7w8H256G4gvj9t14I88VBX6iJ57k	114.1839381
z5BmC9cEA8VG47DD8632gc55e47798	2:45:10	22.6835386	7K5O4a10uXulN7hk66Sy2s6e05U2Dv	113.9743385
Z5bn58i9rU64W3AM8k0h7jU66o9Eb4	2:47:25	22.59529946	7k261A96768O5J39EQ83eS908R5Xtw	114.0624189
z5BNwjH49wu2d7x34M2DJ7J7K08581	3:15:11	22.55338873	1FsNjKDgl5h97g04Ip5B56600P458c	114.1462282
Z5bOAl5585w8q4a37DRtD6T7y7544N	3:11:09	22.66315839	9xy778QU5DXI2474I3842c1vMO09fM	114.0709179
z5BOMjhq742Rc48umJ4dt43569S609	4:00:13	22.68973791	668ZWv403KMJ8apJ1Q5xl8S7z74m1u	114.3131785
Z5Bp79PiD6hT5m2Nq0Fl6NfhVA39M0	2:45:52	22.67730835	34q5taE6EV2pD45776HYXF76CZtB7Y	114.1222578
z5bR5550AZD0S3oZI6r3H505zVAOHL	4:09:58	22.56744903	763l3G4443U5g971158536OW89J569	114.0896888
Z5br5uy6gqeKr29W70PL4mY93oscI5	3:41:16	22.67107884	TZ4ap88d9ge3yinpwt89s4A1640L42	113.8284281
Z5brblz54M0N0W5194A5Sy54y7w6Af	5:17:47	22.63342866	P3861068ow36Uc242F7Mlvu5F114K1	113.8466886
Z5breNy0i2P27MHs3a2g1104of0xK1	3:11:09	22.72132861	25bpvHePOg465W45DY73xe19717NE7	114.2501376
z5bRlSwi3a249b4GE813Q48lcTyiDf	4:36:13	22.55898965	QADnK34Bx2vKsbotKm5P8y33Uo97j5	113.9237583
Z5bsBI2Dcr1ZF3237L2345V3x981M6	5:12:31	22.59005854	w259g00NP65t32X3b2445i4LNvMyI6	114.2539585
Z5BSqO0C3a81p8t6D0zUDwDlT12DaB	3:23:33	22.58265849	44FP1L5b9D3hiHih3TW3co6Au0wj3m	114.2422585
Z5BT1Oztp0401W5EZI3o6j04jR349f	3:11:09	22.60136892	242A94A8w5j1D728956Y2cn72e14g7	114.0511783
z5Btgw9J2U00vJ1S3UU42rO77P1m8E	4:00:12	22.56735909	y453obP6U82un76E944x8y9u4lbi03	114.1042287
z5BuJfVD3pv9K3969h7EJ8KxA1Gqd7	5:07:20	22.60121881	ZvAC78B2R25405231Giz34Dsfw35nx	114.0511382
z5by3dX5vTm5bw7990lY0y382BA1HQ	2:56:09	22.55456923	544l5i23lRT99xa5Gf2pI63L5M61X9	113.9705785
Z5bY59730r0ac1x55DkDjM22hOZ8ZI	3:27:50	22.5139487	m6969qBw1kOlJv758441v79M62i0f8	113.8804084
Z5ByU5wk9XS1R6B93b18Kv9SKvOP1W	4:20:22	22.65772821	e4880332t76k5b8q6f85Vc41419mJ1	114.2084278
z5C013NQflOt925OB47u9R603zuxCP	3:11:08	22.63123914	r64yH2ON1l8y1r0Dge249P669N23cW	114.0383585
Z5C01qh8W9Q4TS2NB56844a44505y3	2:47:24	22.67232856	N9O666Rl0HCr598HWE8322gcV887tC	113.9179986
Z5C06VvPl6u1X948yL7EJ04Q30u53L	3:36:41	22.53933867	R50P191r79837726D51S941vY1Y41Z	113.9395587
Z5c0MZM0I2GL2m664iQt40NhL8V523	3:19:19	22.58304956	t3R706u286zS2N5DZ8iSgh2B843460	114.1174786
Z5c16040335e3io6e7K2Hnh94811YX	2:48:12	22.5790587	880go6axCW9T8L73h19mroR2z6HH2I	113.9890585
Z5c1jG6F4o6j4J9F9Dk59cm34948M5	2:59:38	22.51789897	QU7x5c92w1326oJFKdyvLpL531z35Z	114.033999
Z5c1rpEp89Q8684Q251382rSF495zE	4:46:19	22.5235395	5w5IBL657o4967M7Z53e8Nk7j3I252	114.0723489
Z5C2103k36VOn3wIkT4oM36RT443C3	3:03:08	22.51216929	16VD3402m108PCI3Hd61V91nM08eOI	113.9162589
z5C23a8J72L42IQy5Mx6sB629cff9l	5:17:47	22.63347902	83XudB3m2NSKB0rBj5A5N73G18S103	114.0609586
Z5c2508qpeKvktLAD9Y0VCl8gA017p	3:41:15	22.56713908	McA1mi918346fY0t9dd5TW103iF21s	114.1040588
Z5c25601hUqND58F56398720udqD08	3:23:32	22.57275832	LAs190w62npmN63k60j4o2IqD34nMe	114.4923685
z5C2cHTNp75jn21fAr2051G6o7899h	3:19:22	22.54534931	8418BULt296T60345365763JZ3M79V	114.0679185
Z5C2X7L448KTI3qsa3Gq78tGm0eU32	4:25:38	22.61685897	w26SUo6L048O77dmz03d1C0o4799tg	114.1609784
z5C2z4NbzT7g8v8S5LmrHU7M9T7S6D	4:41:14	22.72925819	p5I693F85K6uK505d02q0X61364628	114.2427273
Z5C32r269A97Y4820ns3398L5nstV6	3:41:15	22.56371893	mnbV91i3q7022Q9326RI0R9755u83a	113.8550086
Z5C38b9M874ePp9n9nk142jvMVBSi9	2:59:39	22.6332986	qoXOn4EE567413B5Q09122tw7051qh	114.0690683
z5c3BtnDv2ivYy46EAHDBqv9Q06mHq	3:32:12	22.64157927	7705w0Q92t60hG1abRUTVF47j05Vp3	114.155978
z5c3x43tgj5Wn5AR2StK2xG5512p98	2:45:11	22.66787919	3v3Vz7vARukPIdYH1W23FU1fLvg3Fg	114.053898
Z5c43rA2ns32q7I7q4X329FwhdVyL6	2:47:25	22.71657796	cJ1i0u6D6g1M133LMJ3oEAmln99D45	114.3214478
z5C4l9sqh6X146qwl456XqU911kU45	3:46:06	22.64020876	g926B0w51t5cm1S96gl52NeAb802zF	114.1203782
z5c4nGQ9zZfGuCceRlVgRjkA20P818	2:46:45	22.61763852	14n3vBw2bbs9vj217L8Zn8y077us2b	114.0489587
Z5C4VE9890Y9293w712yh262w000h0	4:30:58	22.68903786	7q62758I91j4H858x96720583515fW	114.2677478
z5C58C4Jbsdt6IG0Iaq2w1XE21u7B3	3:27:51	22.52358897	uw38f79xZGb2LYmrQHg7n331g8Uyy7	114.0373084
Z5C5jb4D702R4810M26b65F4jW7C2q	2:51:09	22.6889322	j061EfJxel10tV7M91t253cb66163w	113.9699915
Z5C60r48ju37v9pYEGoc7b9AU9OGQ9	3:19:22	22.71880773	DMp36524xwLoET8e2NN37d683798xV	114.3024082
Z5C64Jm2P53T5T4WBC821ee7fg9433	3:41:16	22.54549952	mfb05d59b638L4B403vp87PaEzZ9N7	113.9330385
Z5C68d25HX6L3FD83VT2s22J42H197	5:17:47	22.78388796	733JES3tNC5T36o739e3r1rO582M64	113.9163281
z5C69662x6s087mf2J45R192075KUw	2:45:11	22.56008894	5gc1LjO1W6o21Nr63Fc33d5X33R03H	114.177908
Z5C69f7x6vU4wU86874L3a916j4mE6	2:47:24	22.57440876	0rMA64g97Wrtpl4Z0D93o502M3Dj48	114.2574785
z5C6bVet8oWKG2702XO646I2B4X608	3:11:08	22.6317894	63uJ45l5Cf364oyUz901UzTS9Ta16v	114.1033386
Z5c6Y0rbo7c0lyb23l37sERt763uy9	4:25:37	22.73171852	hP050FL892n44kF7765FN6234r6233	114.0453086
z5c70m6t2G6233I00S78748BDD9y0T	3:03:08	22.68211872	GJzi01zisn4b7565K9Isg4u94da77j	114.3261084
z5C71f0Tv4g1cPnF4eBP7Fka69S521	4:05:06	22.60493859	m4349sOU58q1489P357B03c658C725	114.0442985
Z5c7700228CN27GK085y04864M2l84	4:15:14	22.55421931	U8Xt527W8P8o7AnehmGM6V0G1p8011	114.2406286
z5c776Z6W4Or692UK7v11908C3oR4G	3:19:19	22.63911865	d799t6N4haM2i0S249B5hM5P51k113	114.1916581
z5c79Fr39c0Y6F50A405181WK72MYX	3:11:09	22.68076899	535e5Qd283N260e66H37u9s86W63K3	113.9488084
z5c7GBGt489B6E2561jP19i6Tx10uI	3:36:41	22.54760952	q93441i22l675I64055A1Q58938ZAm	113.9587484
z5C7I356v8L19xf05J7921dmD964SF	5:07:20	22.56529941	85032K873w87902Tmu4990vn8R5908	114.0174987
Z5c7TDdt5D4O104aQ1u9tA3156k648	3:23:33	22.74338888	qJeUY945Cyu53P0drA4a5r7ExYG814	113.8477988
Z5C7W1M1y72u58UxN8r7s17z95703K	4:46:18	22.71914833	49n04IVN1c1Vf819Tg909Ed012O3d4	114.2140382
z5C872f029Pdy55W8LX3k56Uon2Y1N	2:45:11	22.54630918	3aNYISdX3CK2L789H783601024Ei1I	113.9595486
Z5C8739x26ceu57909bqV0302n21oL	4:00:13	22.56262906	12009Ei400eV53W4e318My64Tnk10E	113.9339291
Z5c8eB7i7iW5Nh61z6e9y8oDbr8m38	2:56:09	22.66971904	3U7NR78aA182563v4bzm0201123fFR	114.0601579
z5c8V2BE49z3dmjE8DDR18Y355y64L	4:09:58	22.59495864	zB2H76L89Zw52Y33aIE74p15j24322	114.0519281
Z5c9345884k0QC71wBs3042j876S0m	3:55:26	22.55830922	4X1VBQ5t5bBgg50N62F69G4tGFjy0p	114.0882482
Z5c9h8t1G9tHX4sZr31zw2958q3e58	4:15:14	22.51988873	4x7Le9B2vPD88285j8KTh23YQW261K	113.9664583
Z5ca33xC1084ibsr8K1zm9822k6734	2:48:12	22.55326885	880go6axCW9T8L73h19mroR2z6HH2I	113.9586886
z5CesC4893wGEo071y0xuDb3x223br	3:32:11	22.58111904	q4p688gNRPh604WY742gx41233884x	113.9887489
z5cF87478xXJQi81WAq43Uj5Z8ayB6	4:30:58	22.63291843	t9711cMr5G7HG13u5M1Vvr5013eE5d	114.1061284
z5cFIpeGap64j406jdi4I172W7GrD8	4:30:58	22.65645853	5d7BpfC49G2m2hL9HguO00u01y3zM1	114.2432381
Z5Cg9La0hpf7xWNjWQQ7Ypc39HAQ1D	4:30:58	22.66824867	T0ZuZ4un60lki9Tun959n8U46Ui266	114.0865683
z5CHhw8gy3q8Z1Tp7T97T1w9K068a4	3:11:09	22.71123872	7hl5HSSF6Vm2R4a3xYItJ18C89701Y	114.0448885
Z5cicTo8x3R5kdb8gVLTSW1K3C5D98	3:11:09	22.71607793	gSzyn545U4d0Jg4xE7o4A77X6Te118	114.2515782
z5cJ73I104xjytS958533y36cV3L64	3:41:16	22.59749885	nB06rDaiq20S34i4Su8U3bjGXGh745	114.1184892
z5CjRRaa0k3u44jD9J6TtO21M9423O	3:50:45	22.6688281	1nDX1IL96K5keH31A43X3O8A784oFe	114.1226187
Z5CK1W51f1Q0h6e05NXb931M1428K1	3:15:11	22.52307939	j09S9n4CKVycGYfHoaFY073t4Wf8N1	114.0554288
z5cl0W3qJ1uuV041XE44YX1fC9W9Jk	3:27:50	22.54107936	F5r852EH911Yn2x052ROE828u5R4G3	113.9176084
z5clM8868z9m43314pVTt7Prx37678	4:09:58	22.58043894	67EC4D130w0169W39x4eb1K8uAm4UB	113.9472481
Z5Cm11d8IVA7K4B5W5g7dy7Fnx1570	4:36:13	22.57128858	b1HS471tqDMe7NbQT58697s9zUUX68	114.1434787
Z5cO244EGyw5H0DCjg2IbVi3Q99TS5	3:50:45	22.58898895	1iK0JZ56M6nSZZg997Iw71yYAnH4ax	113.9984885
z5CokKVY8wyq1014gPk147i95tS781	3:32:13	22.50452933	E0B5x9u8682Lcv9G972ut764004A5U	113.9234788
Z5CR258x9kMJptzbA3n7uS04RY8h69	3:03:08	22.71941875	841b7LewoY9D94ZZvmh8c721zJtvoi	114.2326379
Z5Cr7462166280Sc49i4zw0S3U784f	3:46:05	22.64179939	4z36AmiDh44C6i9510Z74103oKK2pv	114.1291488
Z5csjdfFQ0a5Awqxp5lFcL2o41154a	3:15:11	22.71832886	5Jl9XdYp1Y4lBgks4J828P3r59g0l2	114.0582986
Z5CsTkWF8tP8MNp25384205rf17MmE	4:30:57	22.65573867	23SX7Z2eu085TR0Rn46TSUVH9bLOWg	114.1912982
z5ctbq01t44706DYW9xV0W78R1qc84	3:50:46	22.53238908	4Z05921KgJmB2473K924823V531587	113.9421086
Z5cVw3TxNbL09Pj78o6YT9f85Ly5Af	3:41:16	22.5456191	dm7a18N573Fx97P888W37y5M50m938	114.1337887
z5cW0aM68x37g3364OQ6115M242c74	3:50:45	22.62522874	v3jQ107n38oWUnz3Pp2K5612FB56hM	114.0862085
Z5cwPdD70A3VJ42R0Q0A5827599K1f	5:12:31	22.60621888	93P56G8rW5f4qiED4A4Yl29GTt095C	114.1531688
z5Cy8N120wT3o961PGsJT7E6L1K478	2:53:14	22.53799909	f39D603e271m1zSY21Q2eyg73UM57e	114.0578693
Z5Cz0899dz9mX3PUXmac73Zu1dfOGa	2:45:10	22.55886864	0u7U9YVP043x3149V226081916w16B	114.2060081
Z5D00aHJR2c8Gu33Z375ek6506x714	4:20:22	22.67247871	5rut62f9V2AwIR661923b162x1gjU3	113.948078
Z5D027c2aS62e906734cjW9sK9O1I1	2:47:24	22.6333292	6NQ6h01VXjT950xm86YeT9s00ar1Ok	114.060528
z5D04dpjr023gWg337798557lp7071	3:03:08	22.74035801	sAr22Wm27f6hxAC276XX2Tp1Jr4N3D	114.2580577
Z5D06oM40n3gdX0b721w9Jz96P55dQ	3:32:13	22.69333859	UE623TnPX2CdUY4100UVE7203U3PWI	113.8340384
z5d0B8Zh4TZ6LN8medE2ywhn0Z34R4	2:47:24	22.64162846	288k5l22l08iAi9W644522COu4cs09	114.1970982
Z5d0T3EA24h6xy8Ss8i7GDG3J24fS5	3:11:08	22.59560872	N3e078OE533C8Nc70286ifi3q790j3	114.5048285
Z5D1O5v28g9499oY11aa9P8172eA71	4:46:19	22.58381959	dTDzEoZ7Z4G84qwM07acdt8fE4J03p	113.8955488
z5D1UHel59004dn69uD5M6P8f9Fc9f	3:55:27	22.63471863	4RBB1jbJ18mI94349JcPNro27237d9	114.0564786
z5d1w7g62T49gMgrn60FS5rV119703	2:45:56	22.54754872	wn9WNY6u38gyL54VBUs29BK039i2vW	114.0728889
Z5d27v7RBAD25z6516q3j38qI991yJ	3:03:08	22.66180858	0fsTA048125m3AwL2Z32J99b48XB69	114.2310976
Z5D298s7o10GE5p2FNO6165SS4u9dO	3:41:16	22.66177838	4G9DTm36R6g5u5918r42041r0cSOs2	114.2727382
z5d2C9f084QX02333655g41NbWI399	3:03:08	22.62718845	Q33942yb1u66t388o8B8g330L8vTOl	114.0799781
Z5D2iv8eBGkG848tVnC0owN7412473	4:41:14	22.67549857	c84X80Y953P75A9VPqA1R9803sPK46	114.2088479
z5D2Jm07j485hJC4Y9B23VSK86Fb30	2:56:09	22.57723915	13F77W4A8f8h5291M1933DO1x72980	114.1047479
Z5D32xI27xF9m4k828VnVed571Qg12	3:50:46	22.70135865	u61NV710z55NV0UK059fzg4vj3NXaG	114.3490179
z5D35377wgkLLBe9Vx34o15L5266l5	3:19:19	22.59664867	RM01sMp00wVtBX64MO7wePK5BH6Wx9	113.9318281
Z5D38b21Mirhyp7zsP169rK4SI400M	3:41:16	22.72882833	C745lQ8Nb2Tn9F1W21e79harNxx56M	114.226238
z5D3E94A3y7983q2k89mpgqj78PT0k	4:36:13	22.76099738	Z629h43x81vK0o978G9iLOsIej04hQ	114.2711974
Z5d3n1G2FO41d85B53ic2737911746	5:07:20	22.6728482	a27uJI37r9G29V906yjP21772260oS	114.1223883
z5D41w0k83a80B3aE0HxMS9554caxn	2:51:09	22.75705878	j061EfJxel10tV7M91t253cb66163w	113.9393083
z5d45GV5VK8EA5gU65q6058HO88vG9	3:19:19	22.5504689	R401qkAKw93vC9xp7aipV06FcK6LV3	114.0222182
z5d50SnrP404XmAFX2h2DBI8TL73L2	2:59:38	22.69550859	s3z2q4o2f24tyCa0HY5C17704IRT95	114.2222082
z5d544yx608YC1f5f4qrB4HCp4X7xP	4:56:29	22.65366913	9654Kd1j23576Rn707VxZh5Q4r0917	113.827309
z5d5c9X7538j3Du4fD35stTNH22143	4:05:06	22.70185905	220F853d90X41K8t3u7G9Am0283d35	114.0423581
z5D5LD1676148Rm9g23184mg247Oh4	3:27:51	22.49311972	1DZp1k0vk4Ry61A1rq0594d624H942	113.9179583
Z5d5R7jGiwuL24V90d9f775G0EMTex	2:53:14	22.56533888	f39D603e271m1zSY21Q2eyg73UM57e	114.4949389
Z5D6024g7D1605g5c6YFg4aD2251l9	4:30:57	22.65954846	61gdu2CU3mlp8c249U6i2V200H2336	114.2608584
Z5d60P36OzoKpWlv0O228u9AwCPB6l	2:46:45	22.71914842	4t67U8Z78CS8e5lOt15DWtv7F9eF37	114.2146978
z5D6311Q50146X3Xa1y46Wv5910w1g	3:23:32	22.6090492	6Rt33hU9Bj827X76v5181R8GrU6522	113.8430487
z5d63ADj24944X4Y8SEB0i1065cuW6	4:46:18	22.55786847	E5tM0B25X88igE5qU01vZW1O216S3i	114.0466487
Z5D69T7Zyz783bFsWS1dLslN0YEY37	3:46:06	22.59190915	Gwb95cQ92a79oq713vXtZz8T0Vb3ad	114.0365382
z5D6IiMZ588LflYRSdl3985TS0xC5k	5:17:47	22.60657858	R5b2k4D05tf96aZDiuD72wLfT6EZ72	114.1297784
z5d71l9oS426957P85z8pjU5pym8R7	5:17:47	22.56269963	3pL98VhJGBRK2AF385a3y7es993733	113.8657388
z5d7ak00hvGB2d1p71084112g8Km10	4:36:13	22.77695806	l918rd28OD4184iz8kP3K8e48899Jb	114.3134675
Z5D7DD221J71m482X4365j99Ti8L1H	4:05:06	22.69485912	7658ovtG10c9526SH9Kg8j58Zbu12q	113.832379
z5d7MG7l8649C3UXx36V8556p2NMa6	3:07:19	22.54002892	Fyc8NHC2U22056os9M4y4v087nSXn3	114.1198385
Z5D81i058Tp20358A7F48A67932zqv	3:03:08	22.70563863	0fsTA048125m3AwL2Z32J99b48XB69	114.3664084
z5D931nTe4i3msXH55P88Q3JM3S68Y	5:07:20	22.55440863	85032K873w87902Tmu4990vn8R5908	114.0206386
Z5D94kxS8JS2Jc0c04a857F5r0E87m	3:07:19	22.48165936	85486F709FwS3RCjl82RU3C3159A0A	113.9376986
Z5d9516OsC7GpsaHGv7st8FQyOi946	3:36:41	22.55583961	10D70Q9914VJHHe5Q477xr7X9U50g6	113.9484991
Z5d9875g76rb52c9i34pU01777EZOQ	2:50:02	22.58934938	HfI8VKmi51b60vE1z450r00M3iRTmL	114.0521581
z5d98F11G4CTM3sJ659E644oR710xv	3:11:08	22.75485783	Jo1y5t7H3d8Ewv5133548w6QW92C32	114.4009175
Z5d996531t73QC8i1f4z68GA7Kn881	2:46:45	22.60994904	206pc93ty5NMVTr7S31S875nLe5Aj8	113.9303483
Z5d9iYf54r2AY225x120hZqsKf7Y1k	2:47:25	22.66911858	L20o937120IIW42ur266QbeeGkM043	114.2218781
z5D9roZ288A8G2B2m18M042X719h90	2:48:18	22.7040199	0sD7tTD35kk0907m501847W8k298KI	114.3444167
z5D9s25XGtkS60b8826500M1g745l4	3:15:11	22.54004867	5yaGYGcTCG7ezb2747016jTXP66eWx	113.9268187
z5D9U9m6C29wTRf7VJfd7LT1uVQ6D5	3:27:50	22.5873194	JE45FmH509MY828V8190F2o4S3601F	114.0173186
Z5d9W3Z70x1V1Mv67l2bju3lf8U60t	5:07:20	22.77497863	mg6d9h55V250Z6oSBv96986Pox2v52	113.8583379
z5dAoY0BIU1Z39P63Zk74Pud101603	4:00:13	22.57128842	65EH869672iB970sp54E977H025TX3	113.921709
z5dB3NrZwQ04660cMDjR2F34wQ22p3	2:48:16	22.76597851	30tq123E36e5ES4355q3g9975VYuj3	113.9516185
z5dbtoDQRdrqmD4b1E6j5O45H856QH	3:11:09	22.55261858	8150g4496xc6or0Txe5Etn4301Wl8u	114.1378589
z5DC1l20842l5c80beD5G6TPJqrE8u	4:36:13	22.70678854	Gh9M563wQ9Fw26XJ2hD36h2k4WZm51	114.3263874
z5Dc785GMHbF4JYP10861j695WbhU5	2:46:44	22.51891969	35M2P8u52VzZT7cl9k056EQ49H85p6	113.9396385
z5DD090pvE77A9b9j242r0cd1V63Qn	2:56:09	22.75436945	H1839r6m3Q334oWDi67B4wjg00RX9A	113.8488088
z5Dd0u6472183aB088713n20S1M4iq	4:30:58	22.68916803	b48Gy9J6jnMMVzw9ZS1788OIh63tM5	114.3116074
z5Dd7dkTY7W83NB5w40rQdy6fH0vc5	3:50:45	22.53883949	VRUI76L19Y32856o494L7w5Al69d70	113.9316784
z5ddvuR91lU0q60B8Whw07HR0cYdkm	3:27:51	22.68703786	6918qVw0Kx5z0S8i195Ii92BG8716Z	114.1396178
Z5DeK26zY399mFS4904g6MqR4Ug8P9	3:50:46	22.57219856	3CJ5fn5N7GGEnIg2K9AM11rAqzxb89	113.9079484
Z5DFg3bA16l01757H1D99477Q6S9a9	2:56:09	22.561629	DzdE5z26H5J4b68582K25j17821V2q	113.990139
Z5dGgCv6pI3DJV25B2m90jhs24m24f	3:11:08	22.5871093	G2daBmSTN965t0c1U04LIte77o410Y	113.8860783
Z5dgIuiowlxK04109lG9nS37DQ7f7u	4:25:37	22.57592892	q7R6x9386j7LN15Bu2b4911Xgp7A9A	113.9895986
z5DHj5GU1W7X10lBT901g0157q49k9	2:46:45	22.64869903	FY27WWt0Wk7ssp9nH68lK7FJ4c6J04	113.8294579
Z5Dj66nkL0Q18ceK70aw3asd7v425q	4:00:13	22.58564863	3hhh9Ld8992yqA96yS049EpnL0yM6i	113.9224589
z5dK4b6D20X98qk07X7190l5508g64	3:55:27	22.60315841	J54UkS2R552492n7R0T430Y4VY9t1D	114.3072585
z5dL1FBO5CWSTYk9z59i9x13zj3hG8	3:41:16	22.70925823	dm7a18N573Fx97P888W37y5M50m938	114.3400883
Z5DM46P12QvhPB4ufGKnbb8Kk8338b	4:51:24	22.6268585	Dnut5593N5Qh0849K4T95805dtYVqS	113.9381781
z5dMU2HnXFqRRA4u7QL6W7iY487mX8	5:12:31	22.52774896	u1momZMkhq94ako9rpd7XGi7Saceq8	114.0353285
z5dn0Yd30p5E4bNuU48VJT3r9404Ej	3:36:41	22.5586989	MqNc47B369I7dK7z8C88Pz223gw14z	114.163479
Z5dNXc3ff3075MLo6HA55565y22569	4:51:24	22.6461987	cuc35LG4122n1THvs9mfdD5909511l	113.9211187
Z5do547bT55MKX8N1t56510zCE1I82	4:30:57	22.54018892	0E484FbJZAj9ExKX76354NF7E0876O	113.9573386
Z5dQ0rz19714UXh5IX0DWR63xCE542	3:03:08	22.54196843	x4zl2d1HT1939IdEkP7V34H54x53u0	114.0068385
Z5dqv2c25w2Uv0fwC35BBjlQcj67OH	2:49:17	22.59935898	1235B3Ao7d124q99ht8u00Fz16N308	114.3048884
Z5dR4HRY4V662iw57sX0A0c5d4m8e0	4:36:13	22.53947895	f028xG63wsAn69X31817M742ZztO9w	113.934579
Z5dS9r7V544z7D0grwR8a6Wf322YL3	2:47:25	22.58268856	M50k68d92I2ct65pW5AL5sV5JF986G	114.1174087
Z5DsiRVFuTf4n1I48msMV455614Hjl	4:36:14	22.61683869	v0pos01RIFT4qn4a0v95Rk481yA9WN	114.0341988
z5du5rK203261d84hJ9x0Z9s1si8V6	2:50:02	22.56027918	2ug2w3449247V8PYZX11O58j7021Q5	114.039888
Z5dUged7gB0is00wGxNSS4A617X9j2	4:46:19	22.59086901	dTDzEoZ7Z4G84qwM07acdt8fE4J03p	113.8966489
z5DugVR423q82wh19WRp8LPr7P7gkk	2:56:09	22.73970822	4534M28F3K06z6jm769Q37L3D264C3	114.0889381
Z5dV9q90xOb0n48t36N943es8yeW43	5:12:31	22.62988884	f96kT51390BrgUaL7OxJ334Oe6563E	114.0481681
Z5dvka989mx7cg09LU84b5WE7441D6	4:51:24	22.57391959	PH94321I31H411DP03H89s51lQAtE9	114.1172993
z5DWDz8hy43WUJN42d08MzP33wrVEP	4:36:13	22.7014087	m04Ot5y9G33LOC8oX4Hc774l1d9tV5	114.3490379
z5DwJdONkJ8pfkiaM7QMOSeklS87J3	3:55:27	22.65242936	6945038YXd9Q07Sl48s6H31Lt2445V	113.8270487
z5DxP3v93mZU66wZ30v5N821u61I69	5:17:47	22.5489693	133L641Vm1Yo4965BK1323909XWy70	114.0866686
Z5dy48i15O9XtD1f9VaK9BZ1O3q87w	4:36:13	22.58758901	m04Ot5y9G33LOC8oX4Hc774l1d9tV5	114.0188684
Z5DYC4225153UC0Hq80h6G68h0079j	3:03:08	22.66374882	61xY54466P5U28I951b9975QL70M38	114.2037881
z5e06y7NW55iSb5wj90mZfpv2PuCL1	3:19:19	22.66235878	8z2726H54Uk83j99Lf43l1Nf65h654	113.812629
z5E080395U2RD61Oh7v6784p2190K2	2:45:48	22.5520994	62Y6z030p91301y35k5Y3fu0PCd7j6	113.878149
Z5E0a09j00zE97C0ID552i5cU0v2WN	4:20:21	22.66047898	0W640d5Zq5Yg4Zbg213Vm1L5mmj137	114.1330487
z5e0cin71Nw8Y8L52PCDRO8Rl72977	2:50:02	22.54060927	Wk1U5i6586qu8iBh67Ue59b98o3xg8	113.9238992
Z5E0oG7W1B2204m7ht402x8I2M986H	2:49:17	22.64003884	ZK391x550H3Vhmk1CO3n929Q2BgH4W	114.1927583
z5e1310mV544120FtH0GW71qD2fK30	2:45:11	22.52418898	sF48S6rcUQ706K42I3J8Rw33D9104g	113.998759
z5E15zC637143l90757NZ4126oL5Rz	4:56:29	22.6098688	97806r45FWA19i4275l213c9y9f175	114.023878
Z5E19hofS02Rlb6b80HW8o6u02dp8n	3:11:08	22.72122859	582SxZ43wA9D1lUPvg19WO60h83vr8	114.0750377
Z5e1AW2yt9V9q07q83S52Wtd94jd7u	5:01:57	22.58999853	2b50EtL1qtfSlpE71387C2746160xO	114.2541284
Z5e1fN1R66z519L573CZPHSnlW56j0	4:09:58	22.70470858	e5ZlfKl5w6ADZ9q22q3d4T17Rq4T5K	114.2077384
z5e1Gjm82KT919r72K434U8D9U078H	4:05:06	22.65738876	ky23pDK6A0CTraTZ973N0R0Ex3uhEB	114.0720684
z5e242f0q31seU8zAT817O68LHFM2i	4:46:18	22.51222909	J4yCPs581A4m18uL862083yscB32k4	113.915789
z5E2eIgtZ4Z5M224FdgN7Fd60I23vS	5:01:57	22.57455886	5I3tqo0Jgb604L2CbH7zPn6Xq81V3u	113.9543883
z5E2Gn0n8753T5H4K912V41y4jD31D	4:30:57	22.62618867	84M4Ga5326aNp8513I2x0738CxJDf0	114.0858985
Z5e2M364xN5hA2y377QWCY4xD575Hs	2:50:02	22.61572813	7P7O24x9fMj53496y831dWAy092U52	114.3769486
Z5e2Q4w9BK3j4q10naE8572cos04DG	5:07:20	22.52727895	8KvRy1859e3O75K85z4P0235D9287U	113.9083084
z5e32296s7O64iN5yz8ub1EnPV6wm2	3:15:11	22.54840894	8o3P4X5r4q15S3I8058g387Xs9nE1Y	114.0708483
Z5e3387V99US4b9g2hC5tUL326M224	5:12:31	22.52848936	h5N3172zKO1k4hMY4ULj2b89774p80	114.0457983
Z5e3817Aag86x93yW5Fl5t5rKv8W8b	4:00:13	22.5518887	4n240f6Tt36I7275Uc8CHOT4237L6Z	113.9453291
Z5e3B821owc7Ix32SoY135n0770003	2:59:39	22.58778881	qoXOn4EE567413B5Q09122tw7051qh	114.009419
Z5E3mB6La946n34BsE9rJPcZ6AE6tb	3:11:09	22.62618867	5N1WIAo67Y4q8f263h80to2m0EQBu0	114.0858985
Z5e44v6WG9mGBh0xQ56dttQLy8Rnu9	3:03:08	22.5126485	k0O6DR7A741X5q70e8cVNUQ34SeU39	114.4860487
Z5E45910hA64bf8XB5EgC4uFHksqT3	2:49:16	22.57876952	g44g3bR008J2B0dT4W836rRo390p2O	113.8698287
Z5E551D4rZSq3qXp69790B203Qo530	4:30:57	22.60999852	dFYoU4sKcxn00dFFxb70L47ffxc39q	114.0763682
Z5E56G1oM18QoNXPKpb38kNefTKuma	4:00:13	22.71992766	l5jCbP617VF128y501KN799p2Q818K	114.2612581
z5e5qs3Ds0yv1666MId9m8qB1rh6F9	4:20:22	22.5822192	3N39367296c9071zeX874W9049gc52	113.9665985
z5E61SM99918h755HT7178AUrZki06	4:05:06	22.64809872	31NKw6bdT1UTuc901wi6M4ed7901WE	113.8316689
Z5e64Lg809p648DD708nx2V22D1BY7	2:50:02	22.61988893	cK160i0a970A92a00KS7m6666wGfo7	114.1457786
Z5e67309330bqb5KChE510Hk20kig3	4:56:29	22.64442855	N3M9pk877sqM3277eu0d0160025zF5	114.1917383
Z5E6815Bob1e67B72r1MjC041w1lL3	4:15:14	22.58297844	8459i0A47569tRLzdn3mG5Eqewm9VD	113.989149
Z5e6D01BcJ3lp66Pb031G3o4841pR3	2:59:39	22.65590933	t03D608Z8146AET32022B4M00Sx437	113.9035181
Z5e71Gsb9V9BVrK530l020TWw394k7	4:36:13	22.59578836	41Zsa94y6c7hG8M6903m085X6L228p	114.4999988
z5E74r19225F4246m8J701S26urS0G	5:07:20	22.63608852	146U0t0H1L29j31m834dLB37lA8xsD	114.0164286
Z5e76f8Wk6477fwkj2N3k010CalJb9	3:41:15	22.57606871	1M4i95N70082v2vYZm37rr9Xq9ss2g	113.9710889
z5e78709646n7582ev8N2J24qU4CD3	2:46:45	22.68685845	34dSK24e78FNsGp49yU9ncA68adEkf	114.060878
Z5E7d7dy22GFaVRh328H20u9112731	3:19:19	22.53637913	I7hZZBwf9c59M62nS3LVA106Wn172B	113.9484989
z5e7WX4AFj6322GO74f7Bvv01v056C	3:03:08	22.60068918	zL325li8P18937Ih1c3Q0wQp4x803j	114.0136083
z5E86v770i683uMXa3010dFs9U3J3T	3:50:46	22.65200878	ZueNqTuX1e30d4v77C2UYgKv906W6q	114.183798
z5E87a96y32qr8191WGAA64j58XnQo	5:12:31	22.55291884	X88Hu253572ujyq6u4z54eL004Zk4b	113.9096882
Z5e8869Uy037hp31z70GU82QlU8N69	2:59:38	22.54233908	w7nt54564xeb091A60T3OkMkHE950M	114.1290885
z5E913v13Y4B47854x849Fz72H4F12	4:09:58	22.73706757	5v6Ss3aq08585Yz4x22P2133799533	114.3960676
Z5E9gbw16L8vP17J1nXYY807996NKK	4:15:14	22.72954919	51g99b59421UP377J5vi6u79EVPj07	113.8560886
Z5E9kdz079778v96q1XJ90dD1s94rr	3:32:13	22.54041886	OG14sW22Om508Jal0ukum9ch0NH6Rp	114.0821592
z5e9w40pC4W262F89K0572d53H2803	4:15:14	22.55332914	V8677aC7007CT209Y496723z9A9vT8	114.1278983
Z5E9zSf660411R53H8i56is664uq12	3:15:11	22.55311964	5P61774F3ZEp9Pib7Q7JxWl814P958	113.9621585
z5ea047Q9M50obM52Kc43eA6T7yMUx	2:46:45	22.59733882	3Tl75P9eN04LM1r6EwG063368Nd84u	114.0312982
Z5EAGcn0B47N76597778284S4MaW02	4:25:38	22.58052922	O194HrTF7sJGAMtD0g00L709330tI6	113.9511891
z5eAyf8830S8ZPk37Y66jR512bl5A3	3:11:09	22.55776876	416M7Ax6L628W800re847T8xvr6qM7	114.0240289
Z5eB4209q3JRg0SRADFd04d7HRhO1y	2:45:42	22.59970837	HGgv1ygA1w9q4EL2G7g8n73Dh1M280	114.4770984
z5eb8Bvt2625663F639TLR170671zC	2:47:25	22.68633949	4p2D58V4Km38T11SjS8f7R6St666WH	113.809639
Z5EE29P55rS53665TQEJ38334297C2	2:46:45	22.65487597	1n1B07jq4NAwp3o11kCEJ07639eWs2	114.1164336
z5eEce8K0239kx89Ud53S7B6602p3B	2:47:25	22.62632938	kfr2N656wiIbvA9Gu31f66Q5648d35	114.1045783
z5eef5k6RROvXd393t8zaPhbyV7f17	5:07:20	22.56684842	Zz50P4TOuV759LDAd44raPwyN6rKc6	114.1278892
Z5EgIq52K4Z4P1y6P77a47RYccR37U	4:56:29	22.56318907	e3ab1czJb845s7t203UMURAFh97S46	113.9574493
Z5eGJ8R5KK15TRore1aNxm6536Q58y	4:20:22	22.71109772	I6L3tPhV9SVzc7Z5w562147oGH1G6K	114.3749481
z5EHp7HZX70Ly931v263PD8l1654d4	4:09:56	22.56730901	KB2u4320r61223z2Jn76LS10ISB68O	114.0772689
z5EIuSd80O5890JA760inOEQ7552O3	4:20:22	22.70611874	9W21o26H8F81n1G37Al76E05B99gBE	114.0826381
z5ejg44B21P5Gp6JyvM3YKhHylUJG6	2:51:11	22.54015855	8I4dMR5t58g216Zvs46a9z2W30vgp7	114.0763086
Z5EK09CVcWpN0666514x576LC3xArb	5:01:57	22.69597916	482o3x4FUSkGMJ7EsU3400Bhvj3010	114.0952281
z5ElNC0nE4p3478Tave64L45U1dAmz	4:41:14	22.54020934	ztP58Kni813w521g9SLQBn74P4j5P1	114.0778284
Z5Em3le624Ufk7ST48ccG990u5xM79	3:19:19	22.75278887	lU1oh6SJ33id803B73956294B69lE2	113.9447282
Z5eN63F8207SZj5kR6GZq3o1V7NI0a	3:07:19	22.60451893	V8O6GYK4g8381T46703L331B7RL071	114.0587188
z5En6gN66p3i89Mq9lIk7O0SQ3CK0L	3:36:41	22.55348949	365N4H984j3z9i1R3J0jA1p402sb62	114.0676188
Z5eNE8b762f69M1GTfJIlKNNgiRK6o	3:11:08	22.6252886	243r8xL12P6Jhu92X9fE8955Psnh9D	114.048859
z5ENry0505462c8nLiLa147hgQ0F37	3:27:50	22.72650843	pHz6IAnB6B8X7Ys287dVha13jO8Q42	114.0450678
z5Eo8oM63u90kYZ55Br71P27k16Dk5	4:46:19	22.74548926	26d7O8jQwn5ZB915v4VZZqqnud35Rs	113.7904086
z5eod0UB68F4AqXb7U2355a62Ub3sC	4:30:58	22.6882088	fO6d80C5H18664a67HzG9903CLhXB0	113.993768
z5eP982614HH5gY41Wv2FESM920671	2:59:38	22.64258849	2O8N380d1J4Msjw7u15MfBHfA317L9	114.1282186
Z5Epc9XAL0x3tF34Kq83dT2g5ObIN0	3:55:27	22.55407928	3L402R2ewQ183327ko1BfpBse3PG06	113.9752092
z5ePx54103182A7vuIJ7NtG02220M4	3:46:05	22.74495857	4A7GB0g751S9V0utN789j760D8u919	114.2591675
Z5EqhqQj911O7RFq8Fz2vj576WZfjz	4:00:13	22.54033958	248jQ599Qw2QZB23595x8qo2K41A8v	114.0829384
Z5eS2TA4Af2Y3227T9875r5ND9Rnv6	4:36:14	22.69279886	DrTj25wmp7Bt65620188mS19I2kb8f	114.2037081
z5Es52vX234C0DwgC979E5zASRXW7m	3:32:13	22.59554939	tDOA0V9766C4Y4AyEkafsLuybN1ZCq	113.964289
Z5es8NJ9WHVKr18l4Q1R13m87jsIG0	2:45:52	22.6698683	34q5taE6EV2pD45776HYXF76CZtB7Y	114.1421082
z5eStfi527d888WF47XS19e9XXd6Vm	3:23:33	22.57241939	0eg0dJFCwsuvV3w8701947Wuhmc1n4	113.9005385
Z5eU166VX41h088JD8YF69422v1pW9	3:23:32	22.73927828	4B52cPiKB2q21Ak874c3W3EUL19plY	114.2866375
z5eW5763Y2585O3ly857Iue2975v7w	4:05:06	22.57611952	s71Zj507v3741F64t0fSi0F51479ar	114.0615786
Z5eWH60n45g09i9g25sYm468m92n6G	4:41:14	22.56773913	2yIw9Fp361xa6b84k9bA3R2sQ5SPR8	114.1041987
z5EXHCx6P28lN9DfJ58709ew1W05P2	3:23:33	22.6055892	imV243dJ2PTU64hCZ1EmR4e32s1RGk	113.8712683
Z5eY6R9GK6M547x3tnRkv56X3D048j	2:56:09	22.74338888	B7enb1E25A91gy03w6pUY8FJ88705M	113.8477988
z5Ey8Onh15fuYgVA3BV7v605C29W76	3:50:46	22.68082822	deFQ09V24Y1YI5Bqw3yRgb545na119	114.2099278
Z5Ez9qGXfI7cbZb558Xo1I6QLz2e9i	3:50:45	22.61761899	0a8134184033X3M4O12i6198579awg	114.4236779
z5F068cu1IT9lyX010kz9a02934z24	3:36:40	22.74851796	4SU720a95C00513s2y3xTB420vM00q	114.2236878
Z5F0B47dhHbE74u4k7Yu056tqRy59e	3:07:19	22.69814839	758UCS863ZZ2c8DJeNm03MA1Ur8Q8u	114.245868
z5F0G877ojr49927F7A8ibdgg84h17	3:50:46	22.74273788	3CJ5fn5N7GGEnIg2K9AM11rAqzxb89	114.2348382
Z5F0qy05727GK3j3A7eMW3mI3952pG	2:48:13	22.63184896	q6h96J3oXK1vh911v15f61Ae9ozi81	114.0370889
z5f0x72OU3q18OoR91c5y69gRp8paV	4:20:22	22.63327844	026Y68s5rw57h1Q1F70F3Z831xs7un	114.1401681
Z5F1d5mw1Fyc3v26z134fNka707tV0	3:03:08	22.68081839	o5I81CEI9221D33X5HZGi260072Jh7	114.1219984
Z5f1i90ALnj2VQ5D017CZq6m4305q2	3:15:11	22.53217894	C5o59X04GeWFvWaVTIpjSddO9SR651	113.9156883
Z5F1U982480W7xI2Q17za65133Pt61	2:53:14	22.54087914	w811NJFcLY8Ww7O8s2Ia8HoNDt8752	113.9191392
z5F1Y5291zd8G9k538uLF0092jV6ax	2:49:17	22.65700939	a81Yv8S9439g2U50Ew633bXFke99DB	113.9257278
z5f20T5JcK7BUb8rL0o6066oq66V3f	4:05:06	22.6811791	u2bU865W4NV26qQEBs7250n47A7wh5	114.0381083
Z5F23hpj0I1yfe3240TH30HL3SrA9X	5:12:32	22.70447866	JNMzvq6a85Zi7b5b36IXS0f8377XJc	113.9625779
Z5f23jnN5M1C1WC3vjJnvvDP3u9035	4:46:19	22.5395687	lw1gd7i6Q01895Sjg0MF5C76ZJF6t4	114.0495586
z5F2bIi6Yc44HtR60B8c8b1rR1d32E	3:55:27	22.56385909	6945038YXd9Q07Sl48s6H31Lt2445V	113.898609
Z5F3y4x62kC5el84U289o646v2mJ93	2:59:38	22.68732829	2Q5vCjn718PD6o42a9KeDf5n96V98c	114.1393485
z5F403O76tW1vz0AA3625j6hzOg2tH	2:49:17	22.62394905	m37b23wI6CemXBYu7u8v7u3866D4bJ	114.0608188
Z5F44eW905GOH45kiILmpn1OmI109h	5:01:57	22.6623588	8fI1r3r6H5610aLtj2qd5q1qZQa086	114.2142282
Z5f53I75x7uk280506dV4730W1q680	3:36:40	22.55386875	7YC4WuGH4H80rgG423kXBM542gpvB4	113.9776184
z5F548n3rM76Buv6aBI4G4Rsi1L46u	5:22:59	22.56095113	78303V92SsYV9rQkZ5D6Ga0LucS9kS	114.0158073
Z5F54nfzwRNp5Yd1212YAw2HN272Qb	5:01:56	22.67182845	25784JJ39661V3740X0f6220n25CD3	114.154388
z5f5D4gF54P503oynMnLQ651P63svU	3:32:13	22.52630882	8459t7A9A05T7PdK24hd0Fjl1DEuT7	114.0026489
z5f5wvWm6n53Y10p5g491n34G9sw45	4:56:29	22.55425859	8X06z8v8790yj802swo92d337ZYd00	113.9986286
z5f6499t04z0479wiB0xGV171372x0	2:56:09	22.54235889	0H12U3z6y9xa07vc15w1yTmRenc14E	114.0732988
Z5f68N2pl22w18Yx514f6y2Fci2319	4:00:13	22.73067767	S309m6982S2366AY9f251v3a0x98d1	114.2818683
z5F6JPdR4YAAY280kcxuuS4K462c83	4:36:13	22.77565894	A8558x6N4423iq1XBJ7j78E96541Ee	113.8953882
z5F6PAn2gL6g7q8XV023O09f1wsSt4	4:00:13	22.7219078	24y496ice148BYH1GG2c936286M4cQ	114.310468
z5f6S31qPz5ON92WXXNh55eJM20k1z	2:45:11	22.67150886	760vg7Hi56RWxSlo84zEu9XLVE16hA	114.0147186
Z5f6Vn7Bk68tyl5Rrn67ru9Vn94763	4:46:19	22.61169879	00l1f3wv9v589yGgwG5213bg3813Ut	114.0379685
Z5f7Rz45z43R250x8087MSYndo108j	2:50:02	22.59493883	Kk798R16UVL39orFYZ0uzO46zpb045	114.1374585
z5F81s1Y17h4k473bdYb5x99i7RNtj	3:23:33	22.69484914	qJeUY945Cyu53P0drA4a5r7ExYG814	113.8328986
Z5f86elXl7U96g081U7h220UV4r8Z8	4:25:37	22.79034812	8nX7Z2Q86t608n2uLX0b2GA10I9077	114.3225571
z5F8DKXmC790V6szqIO05Un97w49w7	3:15:11	22.63065846	qZH53jNj67781s7Y5D1ks29GK2l8f5	114.0242682
Z5F8HpfW886wT2dDR9Yb4x1545K825	3:50:45	22.67534824	so71Gr27Y141Wb78z90KW99223L810	114.0682884
z5f8J5Opx71HJ573v370M1x9n199TH	3:07:19	22.57723915	8N84v135N154l5zd2V0xD9C5s8G9XH	114.1047479
z5f973ebXGG57PSfXZqZ4sw60VC8PA	2:46:45	22.62635844	9N6E0Bo2w19nwO6631N639qZIQ2N04	113.916478
Z5f9gXA24704YvVwzv7x0x0nLq1sel	3:41:15	22.54954902	9VUvl5D4P654RUFiw324ssDB08X266	113.9121887
z5f9P9T6sN38JAD9JqOrX975R13p58	2:51:10	22.56025902	s48Q28ieFNiq6tEv0vv7bQhKdRW5q1	113.9646084
Z5f9XdGj8Hb2W8sRlr1vK6rFV160JX	2:46:45	22.54639847	I0Hi2i3266Hd2sv5g1mu9393hMFAq6	114.0813083
Z5Fa0pGBNzd7C5fAXjYfa11u0008M2	5:01:56	22.66385935	Fk9L7cO4yxq7c1CH0K26CQ1a0448RQ	114.0421582
Z5FB7Re3flD8fFqGB50X369tW5335M	4:41:14	22.58452859	435t458296r0eB59qxCHpFsW0Y17w3	113.9438086
Z5fcQdhlS623y35m41V4y1087PI1o1	3:32:13	22.7513086	603F7959huM342DpL99U4E034K7X0j	114.2700077
z5fD9pxBNc107Wn0YVOuurrj4CE7SN	4:46:19	22.55255908	041iS90jIm0lMTGn262v02B5T43ftx	114.1325686
Z5fdKn8l68ZiqtP1G4J607YB254G79	4:05:06	22.73195833	692A30RcLyq54eru7YV970X4u60318	114.060168
z5FdoX1175GH7l1405a076CI921K3A	2:45:49	22.67394897	f8741q76v37912j5E5DO65Y2Ti0Y7s	113.9822585
Z5fEo9t7p67Q46OYp16143E46HTzu1	3:11:09	22.67845895	714b44WZ84e5t2WU287q65D1Ej9Uw9	113.9839978
z5fF31FAMU8YW7005F3X1R21K4QUOk	2:46:45	22.58244899	i4415m93K4nB40PcS7184718PY01q2	113.878648
z5FG3HGSN0BdtjCNO768m58k945881	3:19:22	22.74098913	7285sb0tt7N1n96ftelDLyr0414d71	113.9065781
z5fgk026R51522K9582J499xfD872P	4:36:13	22.60461888	89YxC68Lcm0MgUS162i67wF34UetS6	114.3247585
Z5FH9Ni4d5502p135613QXOd5O1mTr	3:50:46	22.68115913	3CJ5fn5N7GGEnIg2K9AM11rAqzxb89	114.042478
Z5FjGJj61hQ2P19512T8353k4cN34U	2:47:24	22.74791738	p1438Vv2Yno62ax7sX9qT2H4Ja0r24	114.3757181
Z5fjK1EhFrcSN93v631451H6F3GKz8	2:45:14	22.67091855	6g6B2D20G871Oi54D9aq47at417865	113.909099
Z5fJLC5VyMty2W44602k6Kz0NU0un7	2:53:14	22.58492868	kij845IxU43WO6a7ghq7093J045V20	113.9979087
z5fjM03774Q77PK6ht7J2j2Je5n4u4	3:15:11	22.55600956	gM350A1U6C6x04TS08F946uSyO83bL	113.8890488
Z5FK59248oMI9Tw6RN82981I3l093F	3:15:11	22.66118903	6s94X3vVVxVR8Ga3N1Q1w3Xe016gCj	114.073888
Z5FKeTt6ef8dj1m9gM3F90V77K77i1	4:46:18	22.70395851	K45r7t07A4Pi317G8333bfJ4t700Ue	114.2183083
Z5Fkf962p190k6Z0054CnH9P0q11qI	3:50:46	22.62439888	cI87C8LGHSRsVT8942Onv1g5rFJ46i	114.1572486
z5fKqr0h5r604Kp3M91LD9s08DSw8D	3:07:19	22.63334853	O42KV1Y4RJ65h5Ok5x4AeLsO249RO7	114.0601686
z5fl19JRowhQ3y0Q3qb4230Wj71m3j	3:55:27	22.59266881	3s201q09Wks9cF3oIPj126E1fY8L8C	114.4769385
Z5fl495H6U07pMM1Nar85155103824	3:55:27	22.63298837	MI205iBD8kncDJS0i66q0t9Z6ZAJ1v	113.9128886
z5FLduj1dj27B24433gq317384m417	5:12:31	22.6786785	0Rz93g9T08LZ24l11D4nhnk15L88a1	113.9568887
z5fMqt8876x65S3Oo12b144FpEPqd7	2:46:45	22.54030955	5WJUFe2y97b7xh00888XM85j296699	114.0102289
z5fNlQ6eZY4wS3J1W87d5845j4PFnL	4:30:58	22.6855685	0WPO94oP696207z8905ZWr7g277ZW4	114.2065679
Z5Fp3833624eoAec7b0SM850b725H4	4:36:13	22.66045847	7409uz0eJJ8h071xF48285vvSu28o7	114.0014786
z5FP570894I9e96775714x57Yjd746	3:15:11	22.54169884	J6EQ04e5c58DS4oQp426mT4oro5n5l	114.062979
z5fR7h4489BjLj1CE4P1k639zj7073	5:22:59	22.59494915	9UsPL3a1u4Uti18k96o9Ra28375CJ8	114.1070082
Z5FSRr7345PVTQ1n028cs32Pp52886	2:45:41	22.55674952	2GYR35C25a3m568jO0K7V5B44AKkW5	114.0729085
z5ft15Ph41573292B28398cy46Zi90	3:41:16	22.65378895	040XfuBP5q57yBQO69Fin28809G5O0	114.1786181
z5FT3J3720lQ5zBuO7u6QO7155Jwtn	2:50:02	22.62698874	6344VeFHm51GQ57Z387E4FRj3T160m	114.0598287
Z5fTR9618L9R5940Da26W8OdRF58N2	3:27:51	22.55229868	vee9zytc9Eu286sdate2QuLBvVZedm	113.9367183
z5FtTIe8RUk6d9r26b28Z5223878rG	5:12:31	22.64111811	854b65b2247je2w53B2gHk59j2k85U	114.1960988
Z5fu09279z4zK66xJa8bI4s3AkZN7h	3:23:32	22.6157189	zc0vTHxQ72Coto5m1126nf3a7R8c20	114.3759178
z5FU9651vc6wgUA6pG2ka0UCIreD4N	5:12:31	22.63371888	854b65b2247je2w53B2gHk59j2k85U	114.177088
Z5FuVCfFS08g42Y9v0enc39VGB746v	2:59:38	22.65132898	844mb7608361E0851829N6T24917hD	114.1830878
Z5fVxt67N03e3633446Utap6P7g0P3	4:30:57	22.70800923	7jXUpM7452534ZWxnP3vC7I0B14tzQ	113.8164482
Z5fw669k8uwM9AD27dOd0CWNCK0p5F	2:48:11	22.68624957	60x6934uMe53Yr436m2bwK9187di4z	113.8095781
Z5fWR8K33kICg49y0RpWc1V7g260Em	3:36:40	22.57013911	0I220gF7c55L3oObUw1903890j119X	114.0663786
Z5FX6pUd2466n726e1r36bB4q96II5	4:05:06	22.5921387	I9rM66j13K96g04arw1E3Q55m36Dz8	114.5132881
Z5FX71O7iW555g4tV1b9Wl7N1Pf63z	4:30:58	22.55464926	o1BMeD31aT5DZ31gl40P29mTj5pQ3b	113.9520787
z5fY6n9GB1181y088Ju36da5G13G37	2:56:08	22.54103895	38s4887ylzoFt4Iml25v747r9J57bz	114.0811789
Z5Fz3h4335t0286Q60p19qoef6su2x	3:23:33	22.53281957	729l1eFm3s4Cc5p09cC5a127452K3o	114.0070785
z5FZ5D5JNI07an03J647a79Vz9Xp65	3:23:32	22.71935893	7913881E4QDW06fpC7tdgIeM98b7XD	113.8391184
Z5G0240b7W1EH323712206P6T9No6p	2:56:09	22.58067861	Du646sA6ZT0j66S2FV047546HN49wr	113.9402789
z5G0bl282pa1zh12169ICw34b290pk	3:27:50	22.52462859	60QB7ek81vTG470o5Ch1MvD2d13k7v	113.9457289
Z5g0ZT93l82Zg3A08389hHD074G203	3:55:27	22.54042935	b5fql52H14xCf2h1116PYB21U2Q5cr	113.952179
z5G16S66G741RUmMI2160WJndtu837	4:15:14	22.65103915	972z3439RKDt7itU308i3eYkH6509Z	113.9049985
z5G18bX91330S4M3A1f63zt0518n07	4:51:24	22.58626935	899T5UU28ao1tmSb2NT8E72j4EE37Z	113.894649
Z5G1M3QYJ7nn8AZ94S9eJCrH9c903D	2:47:24	22.55007926	Tm71NiV443rcj9Dua50KmL1pZ2B035	114.0142186
Z5G1YS0n4ppb4MUMCp1416bl29e1Vu	2:45:52	22.67125847	34q5taE6EV2pD45776HYXF76CZtB7Y	114.1415077
Z5G23H7A8w5K4N79rg356mmx981971	2:59:38	22.53940868	40339324z17j078U0991Oc4HF138p3	114.1048084
z5g2539jjme8k1556J40u3W8A125mC	5:01:57	22.5872791	rRgdle3U7NXF0Vt7188Cg9h0oS7Q6B	113.9547286
Z5G315B50exn9jB40bTy5R6c0T277g	4:51:24	22.56520862	Yls63u7907DZDw2b3Hys4G652qW3F4	114.1230492
Z5G321C9Q30Bv512950TvME7uosy4F	3:32:12	22.56359903	kh2z316182bEV18U6369Rg3DWMa4d4	113.8616184
Z5G32mdz5iDmriW750F3006D927104	3:27:50	22.53469949	60QB7ek81vTG470o5Ch1MvD2d13k7v	113.9095791
z5g32P216Ry99684OG749u0b469H8E	4:51:25	22.74489878	014d87e8i0H63ME346CSk056027q33	113.848108
z5g36950h51E5lv7NUwyLXv9z6t8sU	3:32:12	22.66526861	78Jh8EC335p4GHttMp6u4W49P0b85K	114.0267683
z5G39H4811J2254Q8738K04DA513z4	2:45:11	22.5879888	7fK5851r40DM2u3TIarGG522v2VFX5	113.8549593
Z5G3M4bt7av954tO9Q78823M831i83	3:15:11	22.5713291	a1d5T0oe720118ky32135919GK53q9	114.072279
Z5g47qU9I6fa2lbn7c48662bj491zF	4:51:24	22.54595905	95qnZ22E833v70s7R63C4gup5071u8	114.0129191
Z5G4V2157xTJ52xt9S1hTl29c637Hp	2:47:25	22.57719869	11WeF4QH41909s0l9b0WdO2L947w1I	113.8957781
Z5g509V1UP8GCUBA3Nam3gOSYbzD46	4:20:22	22.66074807	BK0l84ff070508396SHw6nA0u8942L	114.2790177
Z5G5hV6Ew0998n5172242paqN63d1I	4:41:15	22.67373814	UEcapzX1w0EP3DsP1c79716wSE7195	114.3177077
Z5g6CJF47tEN77vs891AdN154U62O9	3:03:08	22.65563878	61xY54466P5U28I951b9975QL70M38	114.1483478
z5G7895Y45C88qc3Guf0xsOqLe23Bk	5:12:31	22.54549919	79851Y2I2aSJljVe28020241z6n3iF	114.025229
Z5g7ac820lH8u595lK3Kl5LKR4d275	3:41:16	22.68431905	89R9sj1kiJeXTT9051COv0TxM10bK8	114.0104377
Z5g7Ig5H4a2Mwt9m386qUV4XI961v3	2:50:02	22.62369914	Y591A35883490ofGS2Fw15h54Lt160	114.2221288
Z5G7jU5df288mC8166uRSaF01337Zf	4:51:24	22.5380493	19092EGe32154Q0f8F6lo3eu97H203	114.0178889
z5g7Lwf8k6Z76ZVJKZ685zZqVs1C0y	3:19:19	22.51970875	T3x7Wy06pKG9863uKiR5YlM1A4w90B	113.9375388
z5g7oo69WScP6009c264uTD4nj7185	5:07:20	22.60869892	qoa62Q36jB48r01z727F9Z78m5M0c1	114.134209
Z5G7uTOJ3cT7Y0616j3r89dq45B660	2:51:09	22.59832915	35O2X8on9900m21Aa5K70R34E83as3	114.2496182
z5g8HmUaY7HU8sgb8ojia4993Q83j5	3:32:13	22.71432778	824Hws08V74853Gt6Y86B27oNA4i78	114.2494078
z5g8N6W2N4V8899e4O4S10CCFq49Y7	3:50:45	22.69916854	s104Ug0Nd0233M993ui5nC44UE58f4	113.9187182
Z5G9Ftk094f4218g4F07M4BTU1jkPB	4:41:15	22.59258954	rx41M286TuQ4K2A144f1M7M2JjZ7xm	114.0615587
z5G9o3d745sgvA626Nx2560708A739	2:45:41	22.53980896	6rrM9IudD712TjR9mw9fY0C670O0G3	113.9499089
Z5gaF68I3402N3Jek4R3971HT9441P	2:45:11	22.68875841	l1mA317yNQo7jig9G0o5wPF5w9Wlip	114.0639588
Z5gC98TOCM5Yb55f0gb61G96O4m1CV	3:11:09	22.651829	19rp41hf02FcmwsiU53p5030E7F1O5	114.1190579
z5Gcg1ld55CI45b706a861B99X0741	2:47:24	22.59726879	8l721GofWG89r97zA9i16erp376P5j	114.0096491
Z5GCXL3O2679Kgu9FQ2801ulpIf26K	2:46:45	22.53572866	388d7x7Yk1V2dOC88X5PF29zsOuyz7	114.0214684
Z5GE0CP76Qb5m7E62x7tZ4162F855T	2:51:09	22.58625938	gqx101idct61KK01p7LU4IFUVD1430	113.9549288
z5geO3JaPqPdo1R69yEw7oT4C6Itr4	4:05:06	22.56487953	26S87p5RXuK9Rzx08N5974z9iJ0k4O	113.9571188
Z5GETEF042Pg5H48R2T3OL1v3pCNzt	3:27:50	22.54907959	Zn2u2y4TAe1yHK81P2u14264078GIe	113.9582687
Z5geYfLdxE39f92I66463UZ9W9D02N	4:09:56	22.60899912	d7vC46CjB7Me7vta8alV4bOP5712he	114.1340783
Z5GFC8958737Md53D1V8I0411xcHF0	4:30:57	22.53765862	XqMp28712ACS90c045Z6o8d6x7jp1r	114.0136383
Z5gG16VI78seB1LQD7C8W42423xh90	3:36:40	22.65178895	75rw72w87y044P4m3qO1zS90ps305X	113.8724687
z5gG7FziSsdoP739139t1l5W69zlG5	5:22:59	22.58340847	87tx832uiM9o11HN6hNw09C5m87LxJ	114.2974384
Z5gG8l28Ar3xB8rXb0Vr420a8vD554	4:09:56	22.65388853	vO4ZH2xj83T33480E4w31L7eq221zh	114.0689786
Z5gGnR92954aI36kSTpaUEqWgqq55j	2:59:38	22.67423909	2Q5vCjn718PD6o42a9KeDf5n96V98c	114.0468887
z5GGXmZ5t5SjYb4V9394R2oL17KUpI	3:50:46	22.60197884	08848zJ71HPgudj2o247eE002n9Jw9	113.923779
Z5GJ2718C4YrDbp5MS6j5sot5NspT3	2:45:11	22.63356912	6l37z1v60u8x4k3AL068N7110sWN3K	114.0299786
z5gJRy2z11y4Q91u485y0c73XeSli3	2:56:09	22.63433873	2K7m2J0b1QH8F6fZl5YJ9g70513PSo	114.184098
Z5GK306j2tW8E1U7w8YdUb74X8Pd44	3:55:27	22.54035938	3s201q09Wks9cF3oIPj126E1fY8L8C	114.076989
z5gK81mj6D35wu79zS233eZp163Ne5	4:51:24	22.77930804	38uvZ8bi27h053ti0rO6sIb55b3b05	113.9176985
Z5gl0J41U030w04MnH6b5s7s6X19mO	2:59:39	22.59129874	b0oR8w2uZ611rMRJNC62d6457C25j6	114.2940287
Z5glBtaN94Y4djCVaxolP24nV906IZ	4:09:56	22.53000945	1S3956y303U373tYiQ9e4026F680Z5	113.9391087
Z5GLMEp2516O80eb5DR9K8t7321V10	2:50:02	22.54021901	L5Xj21E76CtB2189T496kc82gdAL4X	113.964029
Z5GmNaF31kHF895k1to70Ug05Q2191	2:53:15	22.56025855	q97e060S076dH9ZSBrWhjbIhPgSKyo	114.0420283
Z5gMuh85kD631jGi38Vp51evj87i88	4:00:13	22.52732925	W2h1FpN892807S4bXRT45qzab5433T	113.9499291
z5gnhv322Hoc1lpO3JsK5eYg71xz52	3:15:11	22.61044912	b360jM47B3qI1B7540801uCKCE706Y	114.0604484
z5gnq343b21923U57GTpSW5RZK1051	3:27:50	22.57271919	Ey3P04wVG1LZg30859687j590k9360	113.8749286
Z5GO8Dm2P86z40E924v8r9y1B0UwN4	3:23:33	22.624779	pj18Bg8q0231X483BXY7468MID4H2V	114.1057482
z5Gp94C8K17J5g2Z1217649CB20h06	3:27:50	22.68932906	Q7JHd9c93k9AwYu149yXN5p3KJ4P8j	114.0572182
z5gPJ4pNq3v224rDPs16G8ib735888	5:12:31	22.54636938	h5N3172zKO1k4hMY4ULj2b89774p80	114.1376289
z5GPla7b568V8vI72g15q726a130kt	4:30:58	22.71128761	lEiJ09OFx1jW2j724H17ghx2402E81	114.369508
Z5Gq80268U455A09M7VZQ51jKt15x4	2:50:02	22.55568928	4g4tC235I4Qz51BQsHXYS8ZaM5yo83	114.1849187
Z5GTf40MtyG7067H5580E6w584CNu9	5:07:20	22.74400863	46pLue73hM4ZTo57N2ee96e695WU6q	113.9304778
Z5GtfZma4EN23N27Cv82cu5Oh9m2Z7	3:50:45	22.65711817	fB24tAMh5XesnK974Y28717oN08W2v	114.1617879
Z5gtNq56QxO07xR046w6W351Z3961V	5:17:47	22.72099768	733JES3tNC5T36o739e3r1rO582M64	114.297278
z5gv4X2b9uDU59S5MsHaCVB8a6QD65	3:19:19	22.7088384	I61w99HqVK25Xt513Y9vfkP3CsB412	114.0795482
z5gw7b55OFZFwQ8A65yS2f49y5VO05	3:15:11	22.71624798	S285T66r4S763Rsl7KCU1C8Vo654TR	114.0561284
z5gwMW0G113vJ2f151A7d6Q68Ubrr0	4:20:21	22.50765949	t1lyMdb814R688mW45gz7Y77089154	113.9248692
Z5Gwu5p770h263TB0dji42460llH4D	3:36:40	22.55013889	2IK3215Z0bMJ4HH197bB8K31ZS651z	113.9113691
z5Gx1P46R67LrjD4B45gXym9HmR580	2:51:09	22.6590389	N4C03YTc19LouBrSg36b1f9hDmBV6z	114.1542086
Z5GXquWmc0hA111WQ3a34f37rr68vE	4:25:37	22.63896876	QPLqc75e26na369P9712Ye9Pw464RB	114.1548177
Z5gyf7H36sp4b1714NS8vo15v44U10	4:09:56	22.70803806	4057n3O5e82Pt9DgP1JX2j770189H4	114.2598279
z5gz1q508WLrTi29397g2CYZ42dX3G	4:41:14	22.74311865	93x587r3uW7U1SvSt85iaqXE6P9skC	114.2557781
z5gZDbQox3B1B25092N5mOcgw1dKxs	3:11:09	22.73432881	IDqx4B46XSxu48TWZMV05jk7PCG9Il	113.9537084
Z5gzMJNopx4608b3T2G95l31M55TFr	4:15:14	22.57417874	6FPrgg9oq65wF8i29OGsB1deq79137	113.8872886
Z5H01880350M2HiK2EyJ4jSx295940	2:59:38	22.5569587	lT5T3w405OW7s61A4i0c3s2iXXAK59	114.489668
z5h02H167en1i7tY7r8Q2lr207C799	4:05:06	22.71071889	31NKw6bdT1UTuc901wi6M4ed7901WE	113.8059585
z5H02I8pKFIt334gm0l7AuVjv3L24B	4:51:24	22.55778951	Yls63u7907DZDw2b3Hys4G652qW3F4	114.1246991
z5h0VG27Z3073l284v018ZZ99fUB2L	2:50:02	22.66439913	5NfY9z7U9G3f06y3h81D417v77T418	114.0968984
z5H117d1bz26MN871166A48F1OnB12	3:36:40	22.65928889	5698594192535JuxaZ40h6528HzBcP	114.0043487
z5H16dsRN3MJEI2e7122sZ14NatGw2	3:03:08	22.67247871	s5n93CGiOyk8rS649dq92B63X40aL1	113.948078
z5H1B9K016986rD21B0PWSx2wc92fA	2:47:25	22.68295867	22XLO1Tb50xJ5lyQtDFW49vF9nH1YG	114.2276277
z5H1M0jD4z31dcO09A16JQbwjZ9522	2:45:49	22.70408803	p52404i5v3KYx3836I41zssv8n770t	114.1334677
z5H1y66u768917vK84zp22f0tAQsYb	3:27:51	22.74098913	21I88469hZQK3hK286L95N5XY3365O	113.9065781
z5h25U73F39r0f8159GDHI42TR17yc	3:27:51	22.53686972	398FtY568Q9dVj6v32jI8w5cO3TM72	114.0313384
Z5H2EsH9X12I6WX177fU7tAvHKk5s5	4:20:22	22.69043851	T9UXW9L64Y8w9G12vYe7Y1O1TaqI0D	114.0409085
Z5h2H14e3hhck3JjK0X04Z95OpJ035	5:01:59	22.57230907	915Nhd75z9U57j8104g1uRdi460XG4	114.111769
Z5h2LZW20jE05Rr7R8F2k8EiVe209P	2:56:09	22.78371873	5039VbA48R2390J523R9Jp363Y10Yc	113.8755479
z5H2tYh55E5UZeB5b3wk972f7n1o8q	2:48:11	22.5149195	5yAeb8F6q4039DJN7VvR4234M1k419	113.9290588
Z5H319hzv8SWo4fa4JaW92gao123R4	4:56:29	22.62479943	3LX25QYN6iVo89954t67F03P4K3H38	113.8591483
Z5H35b87j19kQCTY60y7Lf4J35DT8U	3:07:19	22.61022877	hv9k912Snnc59l2860836c5R08dW7s	114.1468085
z5h41zT1490Rm7Flc3jY3aVCw9x3lY	5:07:20	22.58141876	Gx1AG3Hd9ZyvT36425a427B1Y45RuM	113.9604884
Z5H459G26B0X808022FoW450583vbo	3:23:32	22.6974992	9v4d7w4f7n4ld293V261b29t2136uE	113.826888
z5h49E603f0R5Dh58G47q9Q38yxRoM	3:36:40	22.64958873	7PJm75JlK0I2G43X0yj273M6HFFzV0	113.8644982
z5h4g7654Dko1a08007O4jOj14u8B0	5:12:31	22.61121835	kPa5030035g7I4e2HJ9BsL6iU84pgF	114.412798
z5h5rFe1V2H8eEs3s68G04qV1mE337	3:55:27	22.55394853	4RBB1jbJ18mI94349JcPNro27237d9	113.9675285
z5h67fCf813T23526957922qXZ8331	5:01:57	22.62044884	0n47hL70M2L4E82twcB282kR9aj490	114.1527787
Z5H68TM5ZvZ4qV95866641a7660o55	2:45:50	22.52854854	U8048Jmd1PVF5Pl933ADi67Z094wTN	113.9982089
z5H6jw575059N96LZ1087Wt7G01f47	3:41:16	22.57906878	3g6008X49DB61v7k5o1M7Gw6n61703	114.2639084
Z5H6N1wM8sv040g12dE6g91X5rr4E4	5:17:47	22.64538951	P3861068ow36Uc242F7Mlvu5F114K1	113.8320188
Z5h6NBF1xpy228W425cK53G23fe2X4	3:19:22	22.63371843	5352283436fP41X46133VU5m419540	114.0611588
Z5h6YMVW24thTc305t8b7Z7bJkdtP2	4:25:37	22.61480869	16466102B7LL2j387wsz1elN61V7Ig	114.1390783
z5h7HUydQh5S93r9D2l8107e3rmRSF	2:50:02	22.75520853	02Qn44HQkT602894rS2LrZX3E48c49	113.9062882
Z5h7Z85E2A52548PvTSzHZ8CxCu22p	3:36:41	22.58487945	dj6U19813p4JFRT143905106u5587k	113.9971679
z5H8550t1qE1244mnR63P51G4zmo19	4:36:13	22.5435993	1A3nlPfV9z4a7rhfbL9Za8OxB9871Z	114.1223589
Z5H88bCVX3D6sK164B10KQz77Yt0Xf	4:36:13	22.64763887	a155B622233Y69S0B7P02G59L46519	114.0814889
Z5h8a3P7XCssI4hX1Q3eCz15h5O917	3:46:06	22.5531089	4F5AS1jdN0skX3drf7Xw9dvE314YIF	114.0017484
z5H8C8a6J26H7UY95X25B8eu9Q957K	5:17:47	22.55730848	945D66jM68e2E6w622432050Trg18A	114.0198188
Z5h97eZP3Z7W5t20T8Tq3vmPQg2aI0	4:09:56	22.68478869	4057n3O5e82Pt9DgP1JX2j770189H4	114.228068
z5h97V950v14LX0jU4o11Q52FvJ80Y	2:50:02	22.55419895	8gm75743JOAi4s66PSU6icls60w0hZ	113.9889888
Z5H9K1F90334994813V05w0p34AfNL	2:47:24	22.72419766	6X1N491YT0i6e41AT3d51piH50r1I0	114.3844474
z5hA0MBCWyFd86v7651AJ7D1f6Yt5V	5:01:57	22.53759858	500p06bKe2O42R1xf4R66U820l9121	114.1020983
Z5hA90pO2b58643dk12g37T108chl9	3:27:51	22.54311904	KaXDcK52575Y05kGFoqnM9WI243840	113.9094487
z5HamHfn35Au7X7Y07u9D6n25xEL99	4:15:14	22.60241908	zwWN7V69SXM336n277mEJiB90170F8	114.3046683
Z5hc7629Gi82O94G31C6A5Z73h6474	2:45:11	22.52509896	x339z516W1m9jT2WG777gW5v82o8Fc	113.9382387
Z5hD24708E4x8t2Kr3tCHO5448s3s6	3:23:32	22.60028851	v1G16VJbZ36g81Bgm7f36697g5yYC9	114.047519
Z5HDM036185pb3oq70scwPh04e04iD	3:03:08	22.54048859	x4zl2d1HT1939IdEkP7V34H54x53u0	114.0670484
z5HE0LLin9o11097N0A48mO1Y6Ln88	5:07:20	22.70498823	67016gJ0l5Qz7d28KkP6hDE37av9pr	114.2392079
Z5heIdjLbI0HZG77fZ9A95k373616V	4:56:29	22.5577586	5OZLI514gsR535s1iEA93p593M6653	114.2040886
z5Hf3H5FO2ubSo9VcU4VK8M14zHAw3	3:11:09	22.71913845	6sk483I9552bn6Da87IAXa5U02U4F0	114.213228
z5hF6I79U5ff01K461k196t37P77j2	3:03:08	22.68290846	5ypSY4H4aLF73NQe1860202VM7nC3q	114.2322881
Z5Hg98252q46hpq5M83a3eM89j9KO3	3:19:19	22.53183961	L76N52JV4EnR8563f2f8t03y5oJgpx	114.0295982
Z5hHVpS0th08M2Z5u858MQnSC498e0	4:51:24	22.58407877	krd5w286VMM4L00t39L81sJ28B0t3r	113.8763885
Z5HI0uJ8f1pLtsVn86L601N1b29bC3	2:50:02	22.69540783	9R57U85304XI59Oe7g24c5hNj2938H	114.3735679
Z5HI10d2r2517v29Q9g7R07k5NiQC1	2:48:11	22.79027883	x379cDlf1fcv576h5M74U9E87fUn0z	113.8250579
z5hjTz8U67468OE931HT28Kml48979	2:48:18	22.54066942	a687N0ny8V0m3sRl3Dq552kmufl5Wa	114.0989793
Z5hk04h03913l6g160vR7hT53c0C17	4:30:57	22.53733891	UFN9D0lF87JrN32e5q3weal8sG4R10	114.0339782
z5Hk865uYZI4S1c2M6w5231HY0O5Ph	3:41:16	22.67164898	89R9sj1kiJeXTT9051COv0TxM10bK8	114.0776389
z5hMHQc009863339583X0G90C6f3WD	2:46:44	22.5384386	95O40467kccL6568Fd6f8w845H1KMs	114.0403485
z5Ho1x971oE521410824b5PU2qV0r0	5:01:59	22.70876818	Wdr836c837g68EN0VIikcp2a80gVD5	114.2432983
z5hPQ98W4zv7i03V998B381C207vf8	3:41:16	22.60401853	dm7a18N573Fx97P888W37y5M50m938	114.1000079
Z5HpR3987GUW208A3qtp339593xU9o	4:09:58	22.65579869	9c5s4G16L4VK57K48a08906G4W2981	114.0425986
Z5HR75j8O9Cp546RW4iiyT1gA1859W	4:15:14	22.62560903	w69FVDD89t9d0a8P3515d05y5S1X39	114.0165682
z5Hrr7f6C46460P4fOXT0z309oB3n7	2:49:16	22.73093868	d45070XW1uT569d421n8JjfG2eNC2F	113.9874083
Z5hRSHJ95764R2Z6Ek2k1Aa38Lx66E	2:47:25	22.55695846	vEXa9731md052U29M8Wh31g20Yq83n	113.9455187
z5hTx50e62T4h8nl8tt009pjwjwZ9N	2:46:44	22.66607815	2mVlq31jsHw9uEg0iH2W3GPsZm7H87	114.2982685
Z5HU2gwA5DjrN41fRmo9h2ORDR0GuF	2:46:44	22.69301919	35M2P8u52VzZT7cl9k056EQ49H85p6	113.8331488
Z5HU6v5ii6H2gq3b55a4Ix34k4uVUU	2:48:11	22.53931921	5yAeb8F6q4039DJN7VvR4234M1k419	113.9455986
z5HU91QV94GeWI2s06geA5X05QVqa6	3:46:05	22.56507944	fH28w43Vy3LV3TaAf62334V1937kQ7	114.0650789
Z5hV0LC96W43OM647b7KF9kPsBLyEl	4:15:14	22.54784893	fO4j6Yo4lAg08FxM617b366z345D1s	114.0498386
z5HY1r65446mXCeH7gMy00468808IK	2:53:14	22.63884857	9Vh94udniC82Rt323dLQYJ101yAQQg	114.4149282
z5Hy81O8q8Fc3127b19F0GH7zCv9t1	2:48:18	22.63862896	7PX9dp3U236pA38UyL3Dj18Z48l6gw	114.1269585
z5hyj1KWDzO2w9hi0zP39K9AVZR08T	2:45:11	22.59076951	6l37z1v60u8x4k3AL068N7110sWN3K	114.028269
z5hZ5T46HK931T01rly72PFc2OB12L	4:09:56	22.58934921	319w483160X62T3G7Z10K33cMc25Rg	114.2687585
Z5i07cZ861W57u51229I7p9W0P34X0	3:11:08	22.62928881	r64yH2ON1l8y1r0Dge249P669N23cW	114.1007881
z5I0A00B3iv6q9qROt543vIJN8M2Nz	2:53:14	22.51648951	q465kC462kpMoW2G04aX1EM4T3EqQG	114.0684391
Z5I0crTIut34P7H176WU0680dR6zJX	4:41:15	22.67568852	16358Sj1ug9C751w4C7LE0W223tHvy	114.241758
Z5i0H64546M87M3325vi3199739135	3:11:08	22.57532976	tH4Sl1U80VQZU5g5yT7S29o2WbOu33	114.0670486
z5i13p9bagC4V70e0gK56LS7XkP2se	3:23:33	22.5768394	j6JYG10l358Z8Yrr8b5Si9M3510d55	113.8676184
z5I189JmJbl33SL5U8IWj9lAb46h0r	3:36:40	22.56531863	5lT668189g806854nmpEh68g2S76FU	113.8839984
Z5i1vPv4WImpc3b35d6e1Lj7667JY1	4:20:21	22.68305856	4eHCiooKO0i6qVs6062cfl802J8HJg	114.0542885
Z5I220mHW9Jp5M64B8Wr4544ED4wsj	4:56:29	22.69948788	72Ja8w341TG3571Z54tU0ZkV6N0Dib	114.3656482
z5I2362NS9LOEUxkCn27qvc81G78W4	4:09:56	22.59758956	d3f4Uu34Edw7145py6m661d3j335lZ	114.0490185
z5I23he8Zt04ZBKk5q3w6bzdE92155	4:25:38	22.640729	1z948JbcEP1688106Gn7hX0RI81S6g	114.1293284
z5I28Itj3UI091xY8b64c30i8n154r	3:32:13	22.71119905	185IK5dmA5sP6811x2Y3Y92bM18FH0	113.8230382
z5I2g7527y52R5C7e9pa8mM4W05b96	2:53:14	22.67634887	02a512r6904tx6G2j5757059e2M2M5	113.9529587
z5i2i45iIjW6Z2540258vI4g8ZvEBi	4:09:58	22.77160865	0m7K59JO80K7wIt2Of2cFv3u58303J	113.9005682
Z5I2Z73Z17ZS48h2X60a07942a6T7o	2:46:45	22.61975938	8250c7t25A4s5036u60W5zKJ17m3Sy	113.922009
z5i307c5bO6F25yw7u5C60eH8v2WQ4	4:56:29	22.7812582	4yQ72z622735K75rPPV14A57pPfb59	113.8928078
Z5I36Fs3cHlH7818IDjXbQ850Y091M	4:09:58	22.67289932	d357lNac7J62xyD4AU37463k8lFCB3	113.8940982
z5I40Hdo13CV4765etYV43fA5097cT	2:47:25	22.56169908	4p2D58V4Km38T11SjS8f7R6St666WH	113.8725289
z5i482BiL7i70bkB3rCYN48l59E094	4:30:58	22.74982812	0WPO94oP696207z8905ZWr7g277ZW4	114.2681077
Z5i4vEdsxF50A5U2F87i3RNw60ac2e	5:07:20	22.67708861	W0ci3wc136vkPjk78H529T9y1Q39f1	114.3896275
z5I4y3I82R8HX2Zi4187829cp08492	5:07:20	22.55403924	743n2371X943Tx15gmUfV22w85yttR	113.9649386
z5i59AEBe4RGh20mIE51U0316iJK95	3:41:16	22.62248938	3986255bY9Lp0Rpc246054F1jq3YR8	113.9196783
Z5i5Ubb986l2Mex936bq118a6CQibt	4:41:14	22.69213827	vQl779F38Tta401EnR80947S73T907	114.2403177
Z5I61rXO4qwe5541cy781lG3055So2	5:07:21	22.52121895	Y0559N3xx6S37n39b6N8572qC7l70T	114.041659
Z5i683LjS0Xo224166g32583Y91479	4:00:13	22.65172814	39szB6d99LC447K18UOO6UT152FX68	114.1462984
Z5I74e7a98FXmQNn0B3uM3J2uS920C	4:51:24	22.56755874	4h6pcOxAL468TEq082Wg2HXNjVSB74	114.0787787
z5I75M9Le0fWA7M4Z177673er28971	2:53:14	22.55650877	hrEKn94uN5472865y949U2z0ws759j	114.1242687
z5i7626Ld20Wb7fO712K4B40567vo1	5:17:47	22.53671969	4Z8I4Y2p67Y6mTW6403h36962i78zd	113.9743492
z5i7ngwR9zQkL0ci8ia64p164TfH4L	2:59:38	22.67284878	82wf1g443gE43z1iQ8267S7IY5I7oK	114.3198176
z5I810OQ6n3R4L0506W62m0255fNwM	3:03:08	22.65974885	339n98V2670r3790Fzcf4M1xmowmD9	114.1355187
z5I88r0k45385AAHMp19O2thGI87j2	2:46:44	22.61651904	G5V5oX24oTg6ZjMT0zX13fz133pFN1	114.0609585
z5i8vP2hpJ6m9mXYH1VWGT05ucvD32	4:25:38	22.67558905	53Hd4OHIs570m5c41615191664m22J	114.0489083
Z5I91485I5CfwiXT8gFR52T9X4277n	5:12:31	22.51529961	79851Y2I2aSJljVe28020241z6n3iF	114.0556887
z5i91X4R5mEt3wW15g98229HQx4prf	4:09:58	22.62155968	8e7j7nG14Dp2I7069W4GjN13f1i973	113.9204482
Z5I93R52181e9op6aPtjB6q79ZsO1O	4:25:38	22.61028915	lUV96h0IF3rMQDcD8209zUB57OZA7K	114.1350484
Z5I94xU44mN53o41AY8W0989225T6I	5:17:47	22.56771925	83XudB3m2NSKB0rBj5A5N73G18S103	114.046999
z5I9AYY8s026g65467op2999iSk240	3:15:11	22.77489798	aX401Q9P6C025zmya59d3U7a3lWE0X	113.8969482
z5I9h483X01JL4566O1Mg94WZ19vV1	5:01:57	22.76546857	48fITI231c27e6ng53tPEL252DK0A5	113.8773182
Z5i9Lli109xNRG7Wy1l1Q33E4Srr73	4:41:14	22.72696823	ztP58Kni813w521g9SLQBn74P4j5P1	114.3696672
Z5I9qF68e6761P8bNE4J000x738B46	2:53:14	22.72212804	80o3T806s1okz3vM8842L1B1NJ8Z74	114.2454679
Z5i9QsuWpX79H0VE084U9tXi9k0bw4	2:56:09	22.5342289	1x37W6700G07a67qhHz35R3uf4Z3gT	114.0124682
Z5I9xt9Qs64S1zW1KhC3hLD24729hn	4:25:37	22.67858824	BlN5o8Iq7cdXxX4SbnO91s903L24ZL	114.208888
z5IACSm0a2iC3Cj1xnZkMf75Ur246N	4:09:58	22.61453895	Dr6qW13YjA45279ZT0f8BX50268O13	113.9263983
z5IaN1779ZU05U5YK8N944X94y16wz	2:49:17	22.78231819	3kJrg32y375R96706Ou0sK22Izq535	113.8917683
Z5IBrha7z0kjV0g29wne3eHMpS00DJ	2:59:39	22.67154886	f8N268A1Zs723fd137508Q084gn4E1	114.3178377
Z5Ibu1MW6Pi4gqrO1ha793a86n65N1	4:30:57	22.53377878	7jXUpM7452534ZWxnP3vC7I0B14tzQ	113.9828389
Z5iCqlccthHnlghz3zsXj0523bhM2p	2:49:17	22.72789892	qj4bF9YSLG1b1274V6dj1Y6X132I80	114.2209477
Z5iCy6ezr188544840Vb87828Z920o	4:36:14	22.69832836	DrTj25wmp7Bt65620188mS19I2kb8f	114.2036576
Z5Id77z117V5B4BiXlXGo44z2Slh9b	4:56:29	22.53594904	8X06z8v8790yj802swo92d337ZYd00	113.9195488
z5Iddj07SM4s35W5MF44Q9ayDc847z	4:00:13	22.73381881	202wz35YcC0g5gc2213F5fjQ7BV1w2	113.8446285
z5IE67kdBo3834G0U2351XVxQ9559F	4:00:13	22.66722924	t57H8h5695OA9r0U6a27tUbf5nOx8c	113.9252684
Z5IE8k362PaP2011c1Bl2fm79W10i1	4:36:13	22.52704923	afaUV0f18iu5UL2fk4C0d6xBl7CBj3	113.9454487
z5IGoHIx7BT58870bkIGU084Y1mf94	2:45:11	22.56440863	w6e8r2ie03ZxE18t6q8r12Dv2999Hz	113.9567182
z5ik8s3c92m60w895e60581s768yX2	4:51:22	22.66811852	w0siRS3197Fd61k83EJ23W204zHK2L	113.9253584
Z5iL641PT29g4238786R4A3r5486Vh	4:30:58	22.52755924	vBf5FO7M5g66neBac028383xL1Jn73	114.0404591
z5IL9W5zadFIf014931GD52V57D7Te	2:56:09	22.57980879	3ph2895rfe53IGu4Sz75r5y03ed3Js	114.059339
z5inax2o22c2389WwMAWQATYz55698	2:46:45	22.50474865	97G5H28CyHI88p8K1q8r2Kyjf8g023	113.9443891
Z5iNS0u20O3297KF067910UzfI5Aml	4:09:58	22.67910823	mI6lLL5DFsxT3sM6H4B72uW2GRZ38P	114.223348
Z5Inv9my5Y5p6R8Hv8y1956JhZ4f4o	5:17:47	22.48075883	2I668580d3B2Rh347FlU48654Gl9EE	113.913049
z5iOuv9w7321N72FI1q2r063sDl53F	2:53:14	22.56033878	VCt5357J696Oh70YOnr0cvzz33U50N	114.1711485
Z5iOW9g97c4g5o5hM8rm29p85C7062	5:07:20	22.56366902	fgT0K26A48k52k1B5It2Q5897TC75i	114.112159
z5IP2hNbKhS6kVze4iw01Z065254Oa	4:41:14	22.65856902	rMcr8i3864pik4BXtpm3z35RBL6Z2y	114.0609382
z5Ip97U6397w277h17766M16089679	2:46:45	22.58793936	354530AFwcC3WF8I63B54x236n4b3E	114.0099282
z5IpJ812t40z12uz7RA5L859K44w55	3:15:11	22.67123845	9939dl287vg4T75y6m8D776H476843	114.0570779
z5iQh1Fi3250E9k5dC5y425uZz1DKF	3:19:19	22.51464936	S4T1677GV8Mwq3L12PCY472Rrg59i8	113.9071683
Z5Ir2Syp429IL8Qy3gT24398R5Uyqh	2:51:11	22.63930825	x4p2Was902A386a7t6RPrC1WaDyGlz	113.9115686
Z5IR8zrpZx3dY98cH2f9609MUAu37O	4:25:37	22.56871925	1B4fZV68fa8j67rExe722df368uY45	114.0868389
z5Is7690opmPlw32nJey972F7RYDx0	3:50:45	22.69239815	v3jQ107n38oWUnz3Pp2K5612FB56hM	114.2193984
Z5iT791f751KUG8P479G1Qi39096qR	4:09:56	22.55949874	319w483160X62T3G7Z10K33cMc25Rg	114.1663185
z5iTcQ79A5zrBERF809b0E2HZ1NMbf	2:51:09	22.55608872	5190d1hMY314nZuj0cM9ht4VJD1956	113.9932683
z5itPV1t65Y3141o552cx8NOG5X38L	3:15:11	22.58911948	8hpK1vIp4E6ji50f1pWna8402jYd9G	114.022379
Z5Iuh58G4t58iRHB7X8PO9892Hmdr8	5:01:57	22.68405921	52s5J04D4hb3O530F599884WD31Dq2	113.927558
Z5iuX0m63xJB35L04Q1097qIE0IP0K	2:49:17	22.61868846	35761cF3A117W6PZRW3q7P2h7411cS	114.1195191
Z5Iv1T2P511620U1u0t2kkB5XFrv66	3:55:27	22.59347845	3s201q09Wks9cF3oIPj126E1fY8L8C	114.5264179
z5IV712kGd68Ksy2sznA068c91522p	5:17:47	22.65903885	dfQw118jom22Z79b7a20HZ80zb99i6	114.0647487
z5IVn79122w8Gd6o1gLE93D8K73u0g	2:59:38	22.72272831	n3i4763b425O37NQKi2su17u694480	114.2665581
Z5Ivvx45vX1rzLa68z26iIV71R22k6	4:41:15	22.68591859	gtyr22d4G410V8P0YqNOO4C4g1dR64	114.0493778
z5ivx2p3t738S2BdI45G7yPoY3x95g	3:19:19	22.73831824	lU1oh6SJ33id803B73956294B69lE2	113.9491685
Z5iWH4bju00A2cD1WEwyab8y91P66I	3:19:19	22.620679	I7hZZBwf9c59M62nS3LVA106Wn172B	114.031859
Z5iwz65eK88sTU08eR04I7n54786YD	5:01:56	22.60829928	Fk9L7cO4yxq7c1CH0K26CQ1a0448RQ	114.0319684
z5Ix45uQm29t6Ejf8U22130VF0267m	3:07:19	22.58050913	81yp5wc0U184hJLIczm30c2yihf20U	113.9579882
z5iXEG51IMNPf0g0x6MB91xaqvE07x	3:32:13	22.53975875	4f20Q32uAH0UYC77m1yl69520302IT	114.0491289
z5Iy1sy2755Q441m631y27O7j7qo0f	3:11:09	22.59053894	LNHVU5f2L39p135sz24Ss8O46P2HU9	113.9508984
z5IZ064u20kG0696MJGk83107z88BM	4:09:56	22.68565868	55J6A38c1qKIeQ6KaZPs0u3wdM66Ko	114.3535382
z5J0u21cxWRpz6r2M9B6g4CjN01gT0	2:46:45	22.52727952	XF123CBAe82405Fpte14dj55I1x3h9	114.005839
z5j0W6yp1T7bri4O28gGJA67Yw75M4	3:32:13	22.66141832	824Hws08V74853Gt6Y86B27oNA4i78	114.2031684
Z5J12jfxU1u08S761hE6J92Nyx0TFG	3:36:41	22.5199393	xv73nu0Z396119vjx7D0dYR2Oem564	114.0382691
z5j12M01Mk5rxi1kkq9n1f1x67Bx27	2:53:14	22.58471881	5d0v167vun8B308FKl3103Nu4C0Kef	114.2691281
z5j12u42Ry0KwOwETHl176145uv316	2:59:38	22.72863861	mEDB024174982zBee2ec9lHI26XA1o	113.9396288
z5J175H23xp52h18yW2Mpbz63T9k25	2:47:25	22.63044909	22XLO1Tb50xJ5lyQtDFW49vF9nH1YG	114.1015587
z5J188ht9T148t699G9k5IkC68KS57	2:51:11	22.68351865	24vAHY714q4y09652r3h90C927S68B	113.9964484
Z5j1a72l804Tz50983B70bG90802f8	4:09:56	22.71380796	4057n3O5e82Pt9DgP1JX2j770189H4	114.2916075
z5j1b41Ll0NDQ1ZmYcT4759bZ02f7u	4:41:14	22.66178822	247M4deSX2375wP668d33Cvsl6923v	114.269208
Z5j2w002668MGqH68P9s33Xnn37316	3:36:41	22.53616895	13Um2v77w16lrg1Y255yh4a25Plx8N	114.0225891
Z5j3084R51d2GBTs83jHClVQdb67Y0	2:49:16	22.62683814	r748b909K707PgsT66YU9U0O389Xtw	114.4214281
Z5j354l8648lyg2CHQ3kt5M8lsN7JR	3:36:40	22.68831851	7YC4WuGH4H80rgG423kXBM542gpvB4	113.991298
z5J36b2m0P033P9CPgcS8G89686628	2:45:54	22.57825903	GX8n2rEOP741wCDk93i59jKXHFH1Fl	113.8686991
Z5J3JwGbSU0TO5MX43yk5Tw2412o68	3:19:22	22.57442917	P6C53b3FUq927606pH46Vj8260y575	113.9109688
Z5j3lFC5gyXJ804z8myH761MjDWqr0	2:46:45	22.68140837	9N6E0Bo2w19nwO6631N639qZIQ2N04	113.9645189
Z5j3o742332vb7619P4n5O9Tjt850K	5:12:31	22.67961797	2083Qp5A5HpjN56221N46F820ptmqU	114.2246077
Z5j3RKR6CZ7oY0Y581jve09EV1s5Cz	5:01:59	22.6783081	959bTY32NGlCP4Ut98z5jPLnL8zHkj	114.2440885
Z5j4t8r15G74g847EGzE9b2hnH1844	5:17:47	22.55588925	0j9264X16J2068O2e58616os4554b6	113.9488485
z5j517mUy625rlg7Upc1BoK00Ftg29	3:32:12	22.66189895	Gk785M0iFmgd40g6x6t21WSoVmq4gd	113.9998786
Z5j51J4l107G8x046182wX2osB0r5J	4:15:14	22.55175846	59Ps79045WGY5V8308sW42R83kc6aD	113.9581086
Z5j5c607b87Z74n6179Ua7V8F3OI54	2:50:02	22.56541834	y7PN693v5uU4F6z9Ur8S6mTFlyWGDP	114.4947884
Z5J61D4QSXz6A3O25251Mlm29ghZR4	5:07:20	22.55376908	k5jdwT2s869SoJ58jo6L53bA20TRi4	114.1091185
Z5j6794eo4Qc39f3Zbr0981Dmx30t8	3:07:19	22.67873853	9a2zr931DGU16L968aDoJ15yXrRO6o	114.318378
z5j70dxe5g7M4Fy089Yi95i7gG0rJ5	4:09:56	22.63798876	PiJ875bF5O6sW36T5qtNyS2890TM7n	114.1270383
Z5j7629Hu1087D6pVMiNp21uY3xu98	3:19:22	22.75805828	DMp36524xwLoET8e2NN37d683798xV	114.2932677
Z5j7wC9DJ11vkx8j6cc0nH8763X792	4:25:38	22.64362865	S4124de98e1T6ED135D05E758T50Cy	113.9232386
z5J8R228pSK5jLv092446TMHh32281	5:12:31	22.60679873	93P56G8rW5f4qiED4A4Yl29GTt095C	114.1176879
Z5J9a419MNnB62Yc4Qi07FH9321zds	3:15:11	22.71094898	S285T66r4S763Rsl7KCU1C8Vo654TR	114.0768781
z5J9DyZ0e4F9Xk50651TcpKiZxZ8Fv	4:25:37	22.64431833	J76R9C960o0724972yU99tm8I12vv2	114.0662784
z5j9s11351TXZHm687971N2Cv704pg	3:41:16	22.55638886	N5Y36y355G9uq40sS6fDq94Ssp4677	113.9905988
Z5ja41lL4bPyI338b45HAGk0GkI562	4:15:14	22.57713894	zwWN7V69SXM336n277mEJiB90170F8	114.2619589
Z5jbO9g220232X6241JJ5BXWe72Tv3	5:12:32	22.72205838	9nWcME329044nfbBJ83910VXWONR5y	114.2954373
z5JBy5njy9QO89cy2JGHH1LRZQh775	4:46:19	22.54039961	5dUymFkGXb4qA87936N350h88Z8RrQ	114.0808787
z5jDUbpM6B5A6bsCFSu18go98CF6GZ	2:45:49	22.55484945	w77Ize1076HgYDt28F9caPX8f134iy	114.1579682
Z5Jf3twdY1E7588ku9H9XiJlaO96ER	2:59:39	22.67020853	W9iZ7D99rw65561QCM1g068gK168f2	114.2080684
Z5jG98Bb6z2Y39121em5036cTcZh25	2:51:11	22.58993882	68j5022MltR4I25yij84xv8MEU5R98	114.0469784
Z5Jh1OP16qDr885C0EO32X3v6NX6V5	3:55:27	22.59126876	Z9hEnPz9JpE19hfy3128jGIUfkJ549	114.0601488
z5jI43ufv5616G654Z6j0Vl242DpjF	2:51:11	22.53973911	6A7smo98V1c4y784f7R2ow6x43oA85	114.0174489
Z5JJ7016wh8V7o740o7WFgL05clVQI	4:56:29	22.59014916	h9245pfax9058F1Z9887m4fW75873l	114.1086783
z5jjLjkkH706wdG2DE9325Ut309h4a	3:46:05	22.5565194	Q56gJFwKRxtauqa0N2G7sa7I2j8Ncd	114.0872991
z5jk620C1Vw04ja1PA8nI2759zoN51	3:03:08	22.68838847	339n98V2670r3790Fzcf4M1xmowmD9	114.2932783
Z5Jkcx43Jp1L1vgOi9x49u7FL3k70C	3:41:16	22.56433901	7I6e10yi3G1j59Ih10y779q5Sf3a8d	113.8989786
Z5Jl2d0AW6023NX2s277168P9s2Lc2	3:23:32	22.6720284	5d7ljD4wm4A4956k21xh7CQPj56e6t	113.9124483
Z5jl83oAv435fY28vE9x38F0K7Ztg5	3:32:13	22.64019835	o2if9i3Uji84G7TA873m78D9n497Z1	114.0385585
z5JmWkZ9l55N8h8vaN3pUwokE3144Q	4:05:06	22.73350818	d780C9gG9248S5rDt3b2IjZ4B355b4	114.0598477
Z5Jo4r893w94I5578nAES08sUO9fzD	2:45:44	22.60175903	194gh946aVtk188Ew2a41038Tb8ws1	114.0544785
z5JOBQ57397h33KPA312a8V5mCvR19	2:56:09	22.53284937	6u1K08d6M4Xe81ihHK4glmH1170u02	113.997739
z5JP341C97i6Fx75Y4OGGT6dbq9Rk1	2:56:08	22.5284287	Q6I9vth94H9Ss3zJl5D8Z7000cU3pR	114.0633586
z5jPCGq6a1l8J92rfEiV69Jj84c79L	4:30:57	22.55470901	42p0vc3SAA09j6e10e8c2W01r5yA02	114.2172789
z5Jr2z3RH6Re7B9xSL8PUE6m3Nrz58	3:50:46	22.55463917	2Kni18940ecAO2R3t7To7770636897	113.9717189
z5JSy6L29S3TOPV2y8m1VT0m5ozPL3	2:49:16	22.62599857	IL325t908I0v5X00v61Ke6Nx65917C	114.0479184
Z5Jv3DFm4CT4ZIu6Q22gN421X84Y0R	3:36:41	22.52817905	8H4q8600BKgP2W489zVuLqN3I7m062	113.9185484
z5jv8kF43A6oVoIv3X0qz0c8e7M97i	2:47:25	22.5461788	11WeF4QH41909s0l9b0WdO2L947w1I	113.9323782
z5jW5erN219799I5D3H8U7eDb3W6px	4:36:13	22.66173844	11v6Cc9KS72JV8w51T09W1Ij2bb709	114.2205981
Z5jYSlM19s35vG33883aNg8xS5E26a	5:07:20	22.5560192	k5jdwT2s869SoJ58jo6L53bA20TRi4	114.1124291
Z5jyt232f5660585da3C96PM1fc404	3:07:19	22.53392898	T492454D7FUyHj0EVBEL994d1Q5136	114.119169
z5jz9aw88gYX1RH87T2ofjpc6RQ99N	5:17:47	22.5329986	4770Mt9l896q09l8arBLt8X24I22q7	114.0080791
Z5JzA48hqX0471258HhL4S5H9IYhW7	4:00:12	22.67077808	y453obP6U82un76E944x8y9u4lbi03	114.1526782
z5k01if833l4SM488E1rv214Y13651	3:27:50	22.53640911	S2343V09E6PD3M7L0Ox4m04vo348pb	113.9748883
z5K0Fq0Sf25283Ag904800YY0zWmiM	4:15:14	22.56011905	9151NXMtR2DaO3h17Q24606G8U7366	114.1746888
Z5k0v4bWM6ar8w3962skU60yq2DE51	5:22:59	22.74821887	9694A1s4758iY6U187sY5VbXS0M42M	113.8480684
Z5k151CI16Iy4lx3h62Qg91zH99Nnj	4:56:29	22.47486918	5x5n64oE1Pk4i8HjB2hi0B91C97x6b	113.9093184
z5K1A84OU7VZ0hI95c55si56VaVXR6	2:56:09	22.60034876	0A08a6zTe9rO3l7nG8841VrE0j78R7	114.1206882
z5K1vNP6D720T3io7P633u92zZW2Z3	2:45:10	22.53975906	4Gq090F0H0l8MZG40U7vLN1ihz3O95	114.0492691
z5k28C85k4a4Dwt65Tu74M57Sdn73k	5:12:31	22.76174821	x751877yO9pWXLyg1c0i6euH68s487	113.9461984
z5k2m8p124WZ51P2A347f6a13fDv10	3:03:08	22.52889905	k0O6DR7A741X5q70e8cVNUQ34SeU39	114.4898794
Z5k2t73168Tn631Sv03HYng4v1t119	2:49:16	22.74919867	0k5W983oo3955TlnxB90kzw3Q9fr14	113.9078777
Z5k323Iw903k439q43Km6Ve23mbT3Q	3:23:33	22.57708902	I74hFUMz59u1e98850Z7I60ggH25A2	114.1202683
Z5k39W3ABofWZm660TlfscER563224	4:15:14	22.66055884	9l6978aWfQ26H02027u0J0e133i5iz	114.293928
z5K3Cy04d93576P70O4842tgJ545zD	2:59:38	22.60190889	ijhGSiV2ql9ua25NEKR742Nagt07Wn	114.0553689
z5k3I0Zu7j8AO633ezg3xZzcI76C45	3:23:33	22.67871823	0eg0dJFCwsuvV3w8701947Wuhmc1n4	113.9334782
z5k3pfR73MqgV38t98S68hh42p6804	4:56:29	22.67183873	4616K35s012Ibs3u5ZDu6bv8Wc1K8j	114.1250579
z5k406HxsA4Rh7tt4XZ14wc3S0873k	4:56:29	22.58614917	h2lf3q89497Vqx478J7K3HrEgsG946	114.0560789
z5K41bJ18NI50x4094770c5wWCo5m9	3:36:40	22.71152855	4SU720a95C00513s2y3xTB420vM00q	114.207658
z5K43LfK6d74WvU14LVkE6cjvfTo89	3:36:40	22.56733917	7XJah0939jY795oR9kuv71ngd8jh78	114.0899387
Z5k49EGt1uM42l3vXOAzjZI30nC54I	2:47:25	22.55447862	X81sj6gZNlNgNA6JrjqYIf2vEe2vL7	114.1264589
Z5k51VFpMN6093b0Z9z1r0i24u8c61	3:50:45	22.6542285	kP5673s18Csi3Xt392051QeJq6ndVT	114.0442987
z5K5Y802KH14236El8C5ETrT269Fs4	3:27:50	22.69701863	1P9r05Y28UMQ3702uqKT8fk4A6512D	114.1064883
Z5k6RN5R11V38M1Q0T103h8PiMhXj2	2:47:25	22.54347943	4p2D58V4Km38T11SjS8f7R6St666WH	113.8766584
z5k6RSe593a1763fnB0V3aRI248707	4:05:06	22.55266878	SKS4F207054569k478jj4069j58J6B	113.9453382
Z5k708oZTPiq265210snM81yt98M72	2:45:41	22.53472969	6648695eVU43U66624i3g0C4O8hf5t	114.0543089
Z5K758PlaacJYZANVns2712E1aFyA1	4:30:57	22.68638896	84M4Ga5326aNp8513I2x0738CxJDf0	114.040298
Z5k75a229S5e23301yN721j48ER2I6	4:20:21	22.68496842	0W640d5Zq5Yg4Zbg213Vm1L5mmj137	114.0081881
Z5K7622yPTO63L4l56JpYB7S95y46E	4:56:29	22.72663853	h7z7NNqr4n95l249hSPyYm98A7a2CE	114.3805673
z5k7o9X7X90dml410p50u38R092lsL	3:11:08	22.49892878	c5d9wq1m4M494c199M07L0h36cg955	114.535709
Z5k85mAT54387sn043C428EeR35hwC	3:27:50	22.5833287	Zn2u2y4TAe1yHK81P2u14264078GIe	113.9480383
z5K88932QFiy88dU8bX5CSEa0tvl2d	3:11:08	22.58307882	243r8xL12P6Jhu92X9fE8955Psnh9D	114.0581086
z5k8GE5V9SN865uB1H2JL67bWzn628	2:45:41	22.63549891	4467a225j7h6I6FWLM0T87WjG0mPx6	114.0640584
Z5k8I98Iz9NCfS4ub94H37307s61T7	2:45:42	22.73218792	0G04yZoJ0919HqH38h4QQnK594N95W	114.016108
Z5k8Xw5Tq8D26x944066I852uCgZzC	5:07:20	22.63840845	2c94jza4309hlE51C635wrSz00A9Y0	114.4211681
Z5K9m285I8l2n219n668X9c10IL6gP	3:03:08	22.70794857	7sos9Jpy5764694s3x173H54Uy8M93	114.3519074
z5kAql1R1A791t98bk2r8nW380vYW5	4:00:13	22.61827836	e0439SOIq2C026b7j183Cx38j5TON8	114.1222889
z5kB8Ux99ooHU18l983TcXU9Sh544x	2:47:24	22.72749766	Xz16l9rcmzc2j79bValG8w2Q7ZRK59	114.2186182
z5kbV70frm18356173u2J325L231AN	5:01:57	22.66172849	0WeP4WKc5Zpr49446339dP1OF4zR1q	114.2336278
z5KC08458c89361BauQ221930WPuzv	3:46:05	22.56224867	08565TJ548eQ919212AVvMU2s4MlDR	114.0532691
z5kc8RcJ2764kk487a1R7874z06Z70	5:12:31	22.60511919	93P56G8rW5f4qiED4A4Yl29GTt095C	114.155828
Z5KCYQ9PAI45X11R4uUwJo19Jx16tJ	2:49:17	22.67361867	62Ak8VgE9J26jJ1X9CiBH8bQPuFge1	114.2387285
z5KdHpNhUa5IQtaN8f65J6Q142Sh09	4:30:57	22.61400813	54lx5e04Cn508jza4yh3q0M321m6BB	114.4194484
z5keE940G7A0Y267O96A64k9xeFV0s	3:19:22	22.60195859	5SzI7b52e234245p2237f7T78E204i	114.3050287
z5KEG52JAx63jJ8G35UTX7m76zm5e6	3:23:33	22.7710093	klG75xpgEXXwZk7tt4f6q097q61A9A	113.8536185
z5Kht5yMcZURj0OLiF0SJd57j0rZCd	3:46:05	22.79242803	5921X48129C361u3p2u4G73yruIk40	114.331128
z5KI7MaQNyI6x8i82U6pUc73MsZ0h5	4:20:21	22.49703927	730586Lr05y4Xx1B8z1e0UGQ2e24cZ	113.9206583
z5Kj63b4r0483TQ14d0T1781Q2grJ3	2:53:14	22.53997876	ZS0O3L6XchM1z708XZ32768b6ZI902	114.0740882
z5kk1be88F201lV9VO965h3RSm26cz	2:45:11	22.52503884	31p992nyVXAVmeD499F1cUgA1T21O4	113.9415586
Z5KKrr16hil43juK46T1522L76n8lf	4:25:37	22.67489812	0O2heHR73W7839N3cRS11L34rfqQz0	114.0689289
Z5Kl1XXYN38Yb239ia6uc493Wi255k	2:45:41	22.54876929	6648695eVU43U66624i3g0C4O8hf5t	114.0664783
z5KlxzO478hNi82WQn875871PSC8a2	3:55:27	22.55202859	J54UkS2R552492n7R0T430Y4VY9t1D	114.0962183
z5KmEj9K3Aj1w33Lf1iuwNm92VBO52	5:01:57	22.58028925	lh0Fdam107A45H9D363Lf13oj88Zk4	113.9297091
Z5kn59B19585E43546v59J09v57180	5:12:31	22.76513893	ooe4u54vx03U827e1R1qSac29RO64b	113.8858081
Z5KnT0m3qrV942h8r725u0psK47t70	3:11:08	22.72976769	01C1236q94w82s4rGW541uR4ikK8sL	114.2472177
Z5KoW5400Mkm0M6vtPM70fL9smZ7Gf	2:45:41	22.55307909	0I1omXtjQ4AY8U0r7M2PY9IO6f955U	114.1446489
z5kpE1848F2N6NN2rc2fr2695v723Z	4:09:58	22.57414884	5v6Ss3aq08585Yz4x22P2133799533	114.1038984
Z5kR0j56HHBe19238gT1moVE226Pt3	3:15:11	22.60955898	Us5P27mi58BVLvu8c128IM1hR34QM5	114.0449981
Z5KRJrD17nP1j98G814p9F68S3yGJ8	5:01:57	22.54486958	482o3x4FUSkGMJ7EsU3400Bhvj3010	114.0729387
Z5kRLE0961Gm1c6xar3820eJJp0272	2:53:15	22.62628911	mi18lrRUUfbxm84sy6on59bnc151o9	114.0112079
Z5Krs2R164497n9K2wCRQV82eN9QkR	3:15:11	22.54011867	5yaGYGcTCG7ezb2747016jTXP66eWx	113.9452483
z5kshbx2FD211hkKM09127ax80i620	2:45:11	22.66498845	711c5J1Q119O36RH5z21xIN441W627	114.0249781
z5kt5L295t0544O0Ds46JSFw6520x1	2:59:39	22.689628	h0z3v36bD9732z9sA55865827Tjq19	114.2290078
z5Ktz296a838k78Q39522X7J89hTmh	2:49:17	22.65919886	Q56900g32nz20y796q5gpL33W4TDMG	114.0541778
Z5KV7t16u53i3zF9T18j184mH9c9Kr	3:41:15	22.63915892	2cH2202h7d485Me6OQ859177b99063	114.1147988
z5Kw4Nt652R7316iE96IX8S20yAa8C	2:49:16	22.67103941	21Z8J7ZUo62O87k53l9590C2o88E47	113.9278582
z5kWXZ8q5P534nl31Mh88Hk36j90a7	2:45:11	22.61027902	9o22206mtCwVLd0gq2lNIA0yoRwnD6	114.0604084
z5KX41Ht90pjyYtCbG689lHN1R2zx7	5:07:20	22.73688891	mg6d9h55V250Z6oSBv96986Pox2v52	113.9072883
Z5kXi995W4Pb60721j55H9J4B0Pq6a	3:36:40	22.62944849	F3a14GD10r4xrw3C7662186393X16L	114.0493681
Z5ky66P2q35681650L382h213Q5GE9	2:56:08	22.60999889	7167L4f64V435w8N98869in667FG58	114.0420585
Z5kyI50fP57Rvl32227G4Mg95c2949	4:51:22	22.69799829	w0siRS3197Fd61k83EJ23W204zHK2L	113.9188282
z5KzvjP79251G4W4OE68uv240h1te3	3:36:40	22.56715915	MH4n2Qy6W1F0sX4lD5yXlB4znQ338T	114.0899387
z5l05Ekxo4U144VjXM9N9mxVYDp1nk	2:59:39	22.73351829	W98L09b21DW8A94Ps0VP63924R1HFC	114.0239481
Z5l05jorp8N8oQ67x50180FQ142pgf	5:07:20	22.61880846	f6Z1b8H15R88yC5m690LM8Z3bix8up	114.1180082
Z5L092yT62y7aB032i590G2wq4Ww4q	2:46:45	22.57110909	7671n2D9m9i6MbtxPV2SnY7MA2qT49	113.8620788
z5l12WuVN62AKXc135Hjzpbt6524qz	2:45:41	22.58215891	sM88hQ85629czw0lY724yaLAGj57mc	113.9886588
Z5l1C6Q7722HjJA12B32307KIU95BL	3:07:19	22.7290483	26L1Bz5M7O18707y032Z2XZM70l6I4	114.2776076
Z5l1Pb5YjHQ17ys0bouVohB6mKw320	4:36:13	22.62210863	TH3s39O23gT3vS0203f8SLP90YK084	114.2250483
Z5l231Z8u763905mK5jkf799c007n2	3:07:19	22.66186927	p8zV7J7934z16tr190GFi4W6LX208P	113.8179284
z5l25w3855Meh1fk3l4kTGRi0b4eVk	3:11:09	22.55661905	9xy778QU5DXI2474I3842c1vMO09fM	114.1043589
Z5L28xulv65o46k6an7b03maUc717T	2:45:11	22.65293914	Cs3m3F7Q34r48V64S90c1387SO9lA9	113.8272182
Z5l2bL87zE49m5W5Oql4fQ08j579T4	4:05:06	22.71794839	b7pz6126s5vn557bTb47r6bg2B0nM0	114.2109479
z5L2EIG6xtg6Mo6wPf4RZxG36N0018	4:20:21	22.51541951	1Wpe2Q0W4Z400O77F0Xw7ro35h30x7	113.9534191
z5L30708047xH34Jc69rY6206GSX18	4:20:22	22.72411813	i8YFKLH5A443562tEe09e3wG1d8339	114.269408
z5L3130tf05h64kc0667Nq5U4zgb8k	3:55:27	22.54039927	6945038YXd9Q07Sl48s6H31Lt2445V	113.9546385
Z5l3F9L1nWZP287I403GN76F314A2k	4:51:24	22.58157848	C50sN26BK60YGj122097F84M8138kD	114.0818487
z5l40ioV751281W1W502a6yxtdZ1r3	5:01:57	22.51485945	M05935IB052f52R90w9U3u8KC1HZ03	113.9268991
Z5l4433wd04Z74g7pY58dORDzTkJ83	4:41:14	22.56107865	70q8ukz9QD9x2U2M3iTQ9V03Z7ZsO7	113.9596387
z5L473Vq8jMtwBS49Ui478322t299P	4:41:14	22.59366886	3BM614d73rCgM7RaYwx2rVJ8Y81Y3l	113.8709782
z5L5496868bO0aK5zjLnZP913NV2oH	4:00:13	22.53995922	248jQ599Qw2QZB23595x8qo2K41A8v	114.0668391
z5l55l0ml127N6F8o80Q47Y641A1Fd	4:46:19	22.53992885	v52FHa9341e073obQ04e82pQ4sGkTF	113.9498488
Z5L573Quz8P6jr51T6fO6R6i2435G2	2:51:11	22.51409867	6A7smo98V1c4y784f7R2ow6x43oA85	114.0557387
z5l57l7YubuCLoMi7WkR1Yr4u939l3	2:53:14	22.5322293	7a84rru9fsqb14d6hL9Z78R96ZWL6L	113.9639384
z5l58Hd338876028900217r16t246A	5:07:20	22.575789	351mcBuLV158JZ0Xy05mdjk50LY25K	114.104489
Z5L5K5S5317k7i08122A986tHt7095	5:17:47	22.58011911	0W833F75Kg4p7979y6951ba994fbOf	114.119209
z5l65RB4W79e9VIl524K8w06lAc7P0	4:09:58	22.7355491	d357lNac7J62xyD4AU37463k8lFCB3	113.890528
Z5L67U4t33l5w1e560G519adl6PAfD	3:41:15	22.61188885	D496LuP688Z5p47QcHBpLd717w5SGz	114.4109183
z5L6Ek45974CHpe07kQ48l959J1J29	3:11:08	22.64282847	1Z2f5048mstb28J48251nY3235e346	114.1594281
z5l6Mq5B11muE7qV3Xc070IdjPdI1T	5:01:57	22.54251932	8fI1r3r6H5610aLtj2qd5q1qZQa086	113.938469
z5L6Yh9L441g3ZFA6RT0ZRVHE10d7w	2:50:02	22.5400388	Wk1U5i6586qu8iBh67Ue59b98o3xg8	113.9435185
z5L7B399442c590Fi584N1Tu276MCQ	3:27:50	22.54503875	A7Or8I70BEk4w3c608Wt1j3J1gkG42	114.1295887
z5l7bf22p6F6er4m02045o4o9nw399	2:50:02	22.63559862	7u5myz2w6R0cl5Ss8W974VgR6o7t51	114.0985287
Z5L7mq2NDx4N09mCs1VF50RB1q1d31	5:07:20	22.71942832	R58005xV4zk43hI1n69oT8u52qs8N4	114.2358682
Z5L7SgNWR049KETRYk5933791F4i7f	2:45:48	22.57652956	8x5WU3isi0vx24Rf5i48P94c816Zn5	113.954129
Z5L7Z18FBL5969T5yG1201Xjt51XP4	3:11:08	22.64485829	57P78NZ15955I08x5gO6i8by92Yp1M	114.040138
z5l88lGOd3FlA6jFR39l53X90gMGw9	2:45:41	22.62869867	0I1omXtjQ4AY8U0r7M2PY9IO6f955U	114.1566584
z5L8j42xO04v6g4P42953046tS4tl7	5:01:57	22.74510781	2b50EtL1qtfSlpE71387C2746160xO	114.2826876
z5L8xRVMwQ96tX90780Q29M0y2l299	4:51:22	22.74636877	Ff6A8y3559009N5wf96s0vkL0E3X7T	113.907118
Z5L99Cq1965bW975F1JA84124qgzBx	2:53:14	22.76696879	I9ORtIR1g8kK8Q5JxX1ll6k9nBdBr3	113.9019585
Z5L9sqT797q0mQR31B665jc8fv4KM0	4:09:57	22.75509861	5zk73D683xg61gfD6L3023z1P4PbN2	113.9090983
z5lAtWL4f165O121a08sJ104Re22Kl	5:07:20	22.61308867	c3AbK7FS86Id8q94hd65735v8w356O	113.9725784
Z5LB07N0CN55z5wB82P4a63fG1569W	2:45:43	22.58848861	pHO84dv6ArNv0OZu5CJU9VBxM8m28M	114.2729086
Z5lB58F04y577uA944D501N6M096Ye	2:59:39	22.57459887	b0oR8w2uZ611rMRJNC62d6457C25j6	114.1337587
z5Lc9kGkYUPwIj21E2b6969A544q42	3:11:09	22.55622935	C03Y290qVa8aUwR93F4954Zd7oP3E1	114.0667491
z5Ld11X7l60L6oI3hf1U618TB58847	4:09:58	22.70429811	730Ahwsl2R9206wc1rn7aWvL2UfTCp	114.3407279
Z5LD97525YLCr905fM0w17kLQDH68O	3:27:51	22.59923936	8N78N80Fl49O2U55D50l4779VA5648	113.9321084
Z5LdgPqN7UI39eSzq3I12dT04j19Z0	2:45:41	22.58173929	2GYR35C25a3m568jO0K7V5B44AKkW5	114.0584389
z5ldj2j594G1hn42555OD6n38281N3	3:11:08	22.61081914	57P78NZ15955I08x5gO6i8by92Yp1M	114.156368
Z5lDN9ek210I3m2X6oQK0o171y5iEa	5:12:31	22.54427926	s9y189norl18A9m2zlpF3uah9Yv8p4	114.0077189
z5LdX24qbF6R2zC57w6q7T9nZ0L60O	4:51:24	22.52209897	6F03Y6ROw7cD29Q68Ls68oF0Y48176	113.914469
Z5lfD8YM6U3A660v40to982107lZgl	4:46:19	22.56037872	0p9DIq1289vl5w3O85vQ22D6e17345	114.1759285
Z5LgZr18Jo2zLB0667qM9nni13iP9K	4:56:29	22.63766856	j02z1d2BC5x6b6Oinb4CU2UV0uID6V	113.8391081
Z5LH66E96QQn4s2e8M89SWDRv593TQ	3:03:08	22.61760912	5yO49UvP6tshp6AKXq7K66h0QQ8h1F	114.0408587
Z5liV402888FwAeKBV75s4vL04mpft	3:55:27	22.61383896	Z0f7Z852X81HKTy3U74c756vO3g530	113.9393582
z5lj3594o8Ywx0gUA73C7329m55679	4:25:38	22.72336804	O194HrTF7sJGAMtD0g00L709330tI6	114.312678
z5LJ927V399RC4hAmw3n00V5LeO78p	4:09:58	22.68968814	mI6lLL5DFsxT3sM6H4B72uW2GRZ38P	114.3133177
z5lmlw18L70m3369Y33v4j8H76BK6G	5:17:47	22.69173879	VQvZX08895x20hEdI076n2qP03l769	114.0408886
Z5LN0oZFp49uu0jH4F6xxe286Fn939	3:15:11	22.6630086	1K13Yht45vUOW3281259Gnwk29084f	114.0290785
z5Ln2A2F157944z837to4N1fx06o31	4:51:24	22.63422889	s41C18gDjQ4XG5i6jx7SP83t28Z7O7	114.0262882
z5lNi1Ep39c160159Ac0O8qgm9E6Z8	5:17:47	22.7154591	e7g7FNUh11p13TFK86Dzdk3Tn22Hzy	113.8114085
z5LNyZ9448KIPlFQ3h881rt0404i6J	4:00:13	22.65482932	t57H8h5695OA9r0U6a27tUbf5nOx8c	113.9223783
z5lo343G8b4r431s0fS3swDFMX7dfV	5:17:47	22.52242946	F21K8I05hr3An7OeV8JiD9s08cG3R5	114.0494293
z5lo6Aa1kt8oUdr8xZ11m3w197xnRo	4:30:57	22.5503591	k88h0968n30Oq4I63a9Bou8678d2r2	113.9860485
z5Loh895eLL0m2s1r977nF52792JDV	3:23:32	22.62616851	fD959VZtoJMl50755juqo102GIA9Wd	114.4206479
Z5lpH949JG95W9Xi438f3Gl4a7d354	4:46:18	22.69981798	7Iq1I54Cc6lu3Td4D3GVD4nXK7Vt55	114.2186584
Z5Lq23757l0973Ys89Z59n9o3m7601	2:46:45	22.57110909	7671n2D9m9i6MbtxPV2SnY7MA2qT49	113.8620788
Z5LR8v35L95168V81lw0nP14z101wK	4:15:14	22.76065832	6FPrgg9oq65wF8i29OGsB1deq79137	114.2991073
Z5lS205l8459n68bYP19yw1385aY5w	2:47:24	22.58070841	g3yk0AV248277U5101xMx4Jm065e17	114.1188585
z5lSA8TFPi6Dng86W2s3b5X3FFib66	4:30:57	22.67172861	94sZoskz14a7t0YSFVK395930kI820	113.8286287
z5lT8iR9Z1iH8i1nNpPHKdVgdF061n	5:07:20	22.59921925	k5jdwT2s869SoJ58jo6L53bA20TRi4	114.1197684
z5LtPuQ8F30f5A59x0j41M2wN10q68	2:45:11	22.55069896	6r7814283a4bDXLT6bIAI61320hBM8	113.9114991
Z5lU9F8c33N5o1c805I3S476qE9T4f	3:03:08	22.52939959	q3911UqbM8p5WDBkp6N90PARKm1NQ5	113.970629
z5lWE060i91S3p4Mhq5US15PEF347u	2:46:45	22.70450814	4t67U8Z78CS8e5lOt15DWtv7F9eF37	114.2041778
z5Lwpj2837719JS0ZPC89P5O40B71B	3:27:50	22.54032905	8BbGo7Sft25dd6Ch5t4hn7k99deS66	113.9499389
z5lX27BWk64r636O9u819z6n7ybd0V	2:47:25	22.65390907	U79s209ebV0wO96073EUU119dW18bG	114.1269186
z5LY1r990y059371pW563d0m1886gq	4:25:38	22.55091855	F6Cn93CZJf8l9NL29gb1ky55155A5R	114.1046083
z5LY6EAw54241c6f2w57Tw87S61bA2	4:20:22	22.71305834	qda35jsMaPnC43W4W6X360ECjN46bC	114.0492383
z5lZ6zE468M9jhsKp44C2418tA110Y	3:23:33	22.6925087	095K20Xc7W58774GO886tg6jw23S41	114.1474982
z5LZgbRHw29hv3c0B8jT6xQUvX610x	4:51:25	22.54491904	0yy95K304Zt5i452PQkgGy5wG0K9s2	114.0725384
z5M05C7U97881kcx93Ol6PYOPp0zdP	4:09:56	22.62986882	73x49411N22476AZs1GFn48NfQ47hb	114.1000286
z5m067z3uPV1v754YS5I1UG04RnV66	3:32:12	22.61387934	J1XYcd16MZG23G6Kt3xMmW9009x90Q	114.0309385
Z5m0Q9j1KW559A7I63547g99k4ii17	4:05:06	22.56042898	HBAscG4cqUk3m66n6e79Vza2p7QmyL	113.9658387
Z5M1O142Q846cB5z459M30O546X4G8	4:20:22	22.56374902	R33i4G1nA72J2L7G2KA6o17Q4o8MiU	114.0921682
z5M2hH812C9RLI7U7867wUVa64uER6	4:36:13	22.58903891	41Zsa94y6c7hG8M6903m085X6L228p	114.2759482
z5M2npk0XN2xRiCpbCaZ8bl0vXKU78	5:07:20	22.56757942	j7Q74H3Ag79Av95z2LNt5Q5C95hC9o	113.9550288
z5M34f3QVrbps0z5J7427v133636f0	4:51:24	22.56966899	94rmUz128AgQrYS9pc4R8P46T589DN	114.1073382
z5M396Z112P0lm13pwlg65738P3jm0	2:45:49	22.68235835	7h73Y6v695S80w44441l40qP628286	113.9903783
Z5M3Pu1XR8308t4OZ76Ta3zpOlYVB1	3:55:27	22.69793904	35Xo506Sb54Kdd2T6Mj9NGj6X847Cq	114.101758
Z5m4BqAOo99cT1Ao72g7hRnWQ9in0D	4:20:22	22.60289845	GM7aBZ2Q0536793bhq267D3f13151K	114.1006984
z5M5584291J5108G4d3OI8iA2g83q7	4:41:15	22.54767936	946415VM2C9u4b61VR7F47j3934HzX	114.0810983
Z5m57c2WKxn8447O9676zT8lJJJrH2	2:50:02	22.6333985	Udv1GgGpS21m0806nyz72t830RGX55	114.1429689
Z5m59331g3Ri0lTRzuF622c95x557l	3:23:32	22.71191829	zYvi457M8Up92MnlB8lI0l4bM5ihm0	114.3088583
Z5M5A1S74MNrSHE2A9Np6A0q21x769	4:20:21	22.70570796	730586Lr05y4Xx1B8z1e0UGQ2e24cZ	114.0829982
Z5m5e924782005PVI23LZ2YsOn6atG	2:45:11	22.69847861	Cs3m3F7Q34r48V64S90c1387SO9lA9	113.8225287
z5m5J3CnfqHU6bz1078zY7xjm3J6fE	4:00:13	22.56321867	wA83g90K205W5lmD42M25iVaW1A5e5	114.1044083
Z5M5r018I8w6O0DP3edgx71V42gv9r	5:01:57	22.55912937	M786wCn5M7dw49197H0F13TLtt6eb7	113.9664587
z5M63R3b5YDBy1X042xXU25tibnz9t	3:03:08	22.60660926	4Arck58XUP4xs7rg1ykn9co156sT3h	114.1096484
Z5m670T7i710dj3qx2N23PsK4G3PP8	3:41:15	22.6223988	2s31TtDU452KBHm72512Ni3Raf59LZ	114.0608287
Z5M6f884vOP173943581vT02i70aM5	5:12:31	22.55676945	F9F6UaP4EtN21Xt3We10kK9gWXzA77	113.9574388
Z5M6XU38H1Wn7v1A9da4697O06Ej03	3:15:11	22.53570894	1D890SUrozA008AHXf528O7lr7o18Z	114.0680991
Z5m78EY23F5572h1XcC3690N2Ga1MT	3:36:40	22.53457945	pGb71vl10Fgp1Y787Z4d8Hr7885k71	114.0146486
z5M7g90K8dF8Q6V86AZ549aa81B6E5	2:50:02	22.5811586	f5R2T6C95724G2ft622912zrH9oR6O	114.0146186
z5m7h57W1k7Ugjjnf0dVq008XyIC0f	2:51:11	22.57592892	6A7smo98V1c4y784f7R2ow6x43oA85	113.9895986
Z5M7l81407a429q74PtSqkfrH13f40	2:48:12	22.73363784	8751b8D2331c07N80095o4sl42sGJ2	114.2314576
z5m815iMFR28G7sdPP161OYq5yuJMA	2:59:38	22.62807904	7Vb91Dp034ZNs39o637L806868Gv8D	114.0706884
Z5m84ywV6nM376btXr0zf31i1CD874	3:11:09	22.53971945	Ab6I5R49gBV305k5gNU37q524G1G7C	114.1242786
z5M8a7N6951aH6VxeUu0RD42047216	2:59:38	22.6666682	uo4gxu5I88fuKWK1MC60847z93k9p7	114.3329978
Z5M93ZD960p9K8q0Ip78O31I381356	2:56:09	22.65333919	0c19167n12jN1315x50y8q66wpJP91	113.863398
z5m9AE74l64r173563A87QpEp162Ml	2:45:45	22.58106858	t37pLw0i9Q8DUg96t7Qq4T4vN2SE14	113.9299383
z5m9k8IE64bWoqIRHuMiL581Bf3ZDr	2:50:02	22.56077887	8gm75743JOAi4s66PSU6icls60w0hZ	113.9890985
z5ma863wBJt5oT7z2e6gi5LaA83b13	4:05:06	22.6006085	72347AW40A377ncqSTU8z8J1JbA2Zl	114.3194986
[truncated: 300,006 more rows]
